# Supplementary material for: 4-Nitro­phenyl 2-chloro­benzoate
Source: Acta Crystallogr Sect E Struct Rep Online. 2012 Dec 15;69(Pt 1):o96. doi: 10.1107/S1600536812050362 (PMC3588303; doi:10.1107/S1600536812050362)
Supplement: Supplementary file 1 [file e-69-00o96-sup1.cif]

##############################################################################
#                                                                            #
# This CIF contains the data in a paper accepted for publication in          #
# Acta Crystallographica Section E. It conforms to the requirements of       #
# Notes for Authors for Acta Crystallographica Section E, and has been       #
# peer reviewed under the auspices of the IUCr Commission on Journals.       #
#                                                                            #
# Full details of the Crystallographic Information File format               #
# are given in the paper "The Crystallographic Information File (CIF):       #
# a New Standard Archive File for Crystallography" by S. R. Hall, F. H.      #
# Allen and I. D. Brown [Acta Cryst. (1991), A47, 655-685].                  #
#                                                                            #
# The current version of the core CIF dictionary is obtainable from          #
# ftp://ftp.iucr.org/pub/cif_core.dic.                                       #
#                                                                            #
# Software is freely available for graphical display of the structure(s)     #
# in this CIF. For information consult the CIF software page                 #
# http://www.iucr.org/resources/cif/software.                                #
#                                                                            #
# This file may be used for bona fide research purposes within the           #
# scientific community so long as proper attribution is given to the journal # 
# article from which it was obtained.                                        #
#                                                                            #
##############################################################################
data_I
_audit_creation_method     SHELXL-97
_chemical_name_systematic
;
4-Nitrophenyl 2-chlorobenzoate
;
_chemical_name_common     ?
_chemical_formula_moiety     'C13 H8 Cl N O4'
_chemical_formula_sum     'C13 H8 Cl N O4'
_chemical_formula_iupac     'C13 H8 Cl N O4'
_chemical_formula_weight     277.65
_chemical_melting_point     ?
_symmetry_cell_setting     orthorhombic
_symmetry_space_group_name_H-M     'P b c a'
_symmetry_space_group_name_Hall     '-P 2ac 2ab'
loop_
    _symmetry_equiv_pos_as_xyz
    'x, y, z'
    '-x+1/2, -y, z+1/2'
    '-x, y+1/2, -z+1/2'
    'x+1/2, -y+1/2, -z'
    '-x, -y, -z'
    'x-1/2, y, -z-1/2'
    'x, -y-1/2, z-1/2'
    '-x-1/2, y-1/2, z'
_cell_length_a     11.4790(4)
_cell_length_b     14.0461(5)
_cell_length_c     14.3702(7)
_cell_angle_alpha     90.00
_cell_angle_beta     90.00
_cell_angle_gamma     90.00
_cell_volume     2316.98(16)
_cell_formula_units_Z     8
_cell_measurement_reflns_used     57790
_cell_measurement_theta_min     3.23
_cell_measurement_theta_max     30.07
_cell_measurement_temperature     173(2)
_exptl_crystal_description     rod
_exptl_crystal_colour     colourless
_exptl_crystal_size_max     0.36
_exptl_crystal_size_mid     0.15
_exptl_crystal_size_min     0.15
_exptl_crystal_density_diffrn     1.592
_exptl_crystal_density_meas     ?
_exptl_crystal_density_method     'not measured'
_exptl_crystal_F_000     1136
_exptl_absorpt_coefficient_mu     0.339
_exptl_absorpt_correction_type     multi-scan
_exptl_absorpt_process_details     '(X-AREA; Stoe & Cie, 2001)'
_exptl_absorpt_correction_T_min     0.8877
_exptl_absorpt_correction_T_max     0.9509
_exptl_special_details
;
;
_diffrn_ambient_temperature     173(2)
_diffrn_radiation_type     MoK\a
_diffrn_radiation_wavelength     0.71073
_diffrn_radiation_source     'Genix 3D I\mS microfocus X-ray source'
_diffrn_radiation_monochromator     'Genix 3D multilayer optics'
_diffrn_measurement_device_type     'Stoe IPDS II two-circle'
_diffrn_measurement_method     \w
_diffrn_detector_area_resol_mean     ?
_diffrn_reflns_number     54293
_diffrn_reflns_av_R_equivalents     0.0572
_diffrn_reflns_av_sigmaI/netI     0.0170
_diffrn_reflns_theta_min     3.23
_diffrn_reflns_theta_max     29.69
_diffrn_reflns_theta_full     25.00
_diffrn_measured_fraction_theta_max     0.992
_diffrn_measured_fraction_theta_full     0.997
_diffrn_reflns_limit_h_min     -15
_diffrn_reflns_limit_h_max     15
_diffrn_reflns_limit_k_min     -19
_diffrn_reflns_limit_k_max     18
_diffrn_reflns_limit_l_min     -19
_diffrn_reflns_limit_l_max     19
_diffrn_standards_number     0
_diffrn_standards_interval_count     .
_diffrn_standards_interval_time     .
_diffrn_standards_decay_%     ?
_refine_special_details
;
Refinement of <i>F</i>^2^ against ALL reflections. The weighted <i>R</i>-factor
<i>wR</i> and goodness of fit <i>S</i> are based on <i>F</i>^2^, conventional
<i>R</i>-factors <i>R</i> are based on <i>F</i>, with <i>F</i> set to zero for
negative <i>F</i>^2^. The threshold expression of <i>F</i>^2^ >
\s(<i>F</i>^2^) is used only for calculating <i>R</i>-factors(gt) <i>etc</i>.
and is not relevant to the choice of reflections for refinement.
<i>R</i>-factors based on <i>F</i>^2^ are statistically about twice as large
as those based on <i>F</i>, and <i>R</i>- factors based on ALL data will be
even larger.
;
_reflns_number_total     3251
_reflns_number_gt     3071
_reflns_threshold_expression     I>2\s(I)
_refine_ls_structure_factor_coef     Fsqd
_refine_ls_matrix_type     full
_refine_ls_R_factor_all     0.0480
_refine_ls_R_factor_gt     0.0441
_refine_ls_wR_factor_gt     0.1026
_refine_ls_wR_factor_ref     0.1049
_refine_ls_goodness_of_fit_ref     1.135
_refine_ls_restrained_S_all     1.135
_refine_ls_number_reflns     3251
_refine_ls_number_parameters     172
_refine_ls_number_restraints     0
_refine_ls_hydrogen_treatment     constr
_refine_ls_weighting_scheme     calc
_refine_ls_weighting_details
         'calc w=1/[\s^2^(Fo^2^)+(0.0411P)^2^+1.2306P] where P=(Fo^2^+2Fc^2^)/3'
_atom_sites_solution_hydrogens     geom
_atom_sites_solution_primary     direct
_atom_sites_solution_secondary     difmap
_refine_ls_shift/su_max     0.001
_refine_ls_shift/su_mean     0.000
_refine_diff_density_max     0.318
_refine_diff_density_min     -0.407
_refine_ls_extinction_method     none
_refine_ls_extinction_coef     ?
loop_
    _atom_type_symbol
    _atom_type_description
    _atom_type_scat_dispersion_real
    _atom_type_scat_dispersion_imag
    _atom_type_scat_source
    'C' 'C' 0.0033 0.0016
                         'International Tables Vol C Tables 4.2.6.8 and 6.1.1.4'
    'H' 'H' 0.0000 0.0000
                         'International Tables Vol C Tables 4.2.6.8 and 6.1.1.4'
    'Cl' 'Cl' 0.1484 0.1585
                         'International Tables Vol C Tables 4.2.6.8 and 6.1.1.4'
    'N' 'N' 0.0061 0.0033
                         'International Tables Vol C Tables 4.2.6.8 and 6.1.1.4'
    'O' 'O' 0.0106 0.0060
                         'International Tables Vol C Tables 4.2.6.8 and 6.1.1.4'
_computing_data_collection     'X-AREA (Stoe & Cie, 2001)'
_computing_cell_refinement     'X-AREA (Stoe & Cie, 2001)'
_computing_data_reduction     'X-AREA (Stoe & Cie, 2001)'
_computing_structure_solution     'SHELXS97 (Sheldrick, 2008)'
_computing_structure_refinement     'SHELXL97 (Sheldrick, 2008)'
_computing_molecular_graphics     'XP in SHELXTL-Plus (Sheldrick, 2008)'
_computing_publication_material     'SHELXL97 (Sheldrick, 2008)'
loop_
    _atom_site_type_symbol
    _atom_site_label
    _atom_site_fract_x
    _atom_site_fract_y
    _atom_site_fract_z
    _atom_site_U_iso_or_equiv
    _atom_site_adp_type
    _atom_site_calc_flag
    _atom_site_refinement_flags
    _atom_site_occupancy
    _atom_site_symmetry_multiplicity
    _atom_site_disorder_assembly
    _atom_site_disorder_group
    Cl Cl1 0.66372(3) 0.20873(4) 0.41090(3) 0.04536(14) Uani d . 1 1 . .
    N N1 0.85406(11) 0.06742(9) 1.00169(8) 0.0282(2) Uani d . 1 1 . .
    O O1 0.93046(12) 0.09364(13) 1.05429(8) 0.0557(4) Uani d . 1 1 . .
    O O2 0.76471(11) 0.02876(9) 1.02808(8) 0.0417(3) Uani d . 1 1 . .
    O O3 0.92469(8) 0.11781(8) 0.62155(6) 0.0280(2) Uani d . 1 1 . .
    O O4 0.76541(11) 0.20800(9) 0.59665(7) 0.0403(3) Uani d . 1 1 . .
    C C1 0.88309(12) 0.15657(9) 0.46702(8) 0.0236(2) Uani d . 1 1 . .
    C C2 0.80645(13) 0.17488(10) 0.39336(9) 0.0272(3) Uani d . 1 1 . .
    C C3 0.84243(15) 0.16241(11) 0.30152(10) 0.0352(3) Uani d . 1 1 . .
    H H3 0.7894 0.1738 0.2520 0.042 Uiso calc R 1 1 . .
    C C4 0.95451(17) 0.13369(11) 0.28236(10) 0.0372(4) Uani d . 1 1 . .
    H H4 0.9786 0.1251 0.2197 0.045 Uiso calc R 1 1 . .
    C C5 1.03234(16) 0.11733(11) 0.35436(10) 0.0357(3) Uani d . 1 1 . .
    H H5 1.1102 0.0989 0.3411 0.043 Uiso calc R 1 1 . .
    C C6 0.99620(14) 0.12797(10) 0.44555(9) 0.0297(3) Uani d . 1 1 . .
    H H6 1.0496 0.1155 0.4946 0.036 Uiso calc R 1 1 . .
    C C7 0.84707(12) 0.16577(10) 0.56623(9) 0.0246(3) Uani d . 1 1 . .
    C C11 0.90125(11) 0.10896(9) 0.71610(8) 0.0219(2) Uani d . 1 1 . .
    C C12 0.79705(12) 0.07089(9) 0.74716(9) 0.0242(3) Uani d . 1 1 . .
    H H12 0.7375 0.0541 0.7043 0.029 Uiso calc R 1 1 . .
    C C13 0.78119(11) 0.05777(9) 0.84200(9) 0.0232(2) Uani d . 1 1 . .
    H H13 0.7102 0.0325 0.8655 0.028 Uiso calc R 1 1 . .
    C C14 0.87097(11) 0.08221(9) 0.90168(8) 0.0214(2) Uani d . 1 1 . .
    C C15 0.97586(11) 0.11932(10) 0.87098(9) 0.0233(2) Uani d . 1 1 . .
    H H15 1.0360 0.1350 0.9137 0.028 Uiso calc R 1 1 . .
    C C16 0.99071(11) 0.13298(9) 0.77635(9) 0.0235(2) Uani d . 1 1 . .
    H H16 1.0615 0.1586 0.7530 0.028 Uiso calc R 1 1 . .
loop_
    _atom_site_aniso_label
    _atom_site_aniso_U_11
    _atom_site_aniso_U_22
    _atom_site_aniso_U_33
    _atom_site_aniso_U_12
    _atom_site_aniso_U_13
    _atom_site_aniso_U_23
    Cl1 0.02762(19) 0.0729(3) 0.0356(2) -0.00627(18) -0.00863(14) 0.01702(19)
    N1 0.0323(6) 0.0349(6) 0.0174(5) -0.0006(5) 0.0003(4) 0.0019(4)
    O1 0.0494(7) 0.0997(12) 0.0180(5) -0.0213(8) -0.0083(5) 0.0016(6)
    O2 0.0450(7) 0.0552(7) 0.0251(5) -0.0142(6) 0.0084(5) 0.0051(5)
    O3 0.0270(5) 0.0425(6) 0.0144(4) 0.0076(4) 0.0011(3) 0.0034(4)
    O4 0.0442(7) 0.0520(7) 0.0246(5) 0.0231(5) 0.0002(4) -0.0003(5)
    C1 0.0312(6) 0.0239(6) 0.0155(5) -0.0014(5) -0.0013(5) 0.0006(4)
    C2 0.0313(7) 0.0293(6) 0.0209(6) -0.0097(5) -0.0052(5) 0.0051(5)
    C3 0.0509(9) 0.0372(8) 0.0174(6) -0.0186(7) -0.0075(6) 0.0062(5)
    C4 0.0610(10) 0.0341(8) 0.0166(6) -0.0105(7) 0.0064(6) -0.0017(5)
    C5 0.0484(9) 0.0335(7) 0.0251(7) 0.0047(7) 0.0102(6) -0.0009(5)
    C6 0.0362(7) 0.0332(7) 0.0196(6) 0.0064(6) 0.0015(5) -0.0004(5)
    C7 0.0293(6) 0.0278(6) 0.0167(5) 0.0027(5) -0.0027(5) 0.0002(5)
    C11 0.0243(6) 0.0269(6) 0.0146(5) 0.0042(5) 0.0005(4) 0.0009(4)
    C12 0.0235(6) 0.0304(6) 0.0187(5) -0.0008(5) -0.0031(4) -0.0040(5)
    C13 0.0230(6) 0.0263(6) 0.0204(5) -0.0025(5) 0.0011(4) -0.0008(5)
    C14 0.0249(6) 0.0238(6) 0.0155(5) 0.0013(5) -0.0002(4) 0.0005(4)
    C15 0.0214(5) 0.0297(6) 0.0189(5) -0.0001(5) -0.0034(4) 0.0004(5)
    C16 0.0201(5) 0.0298(6) 0.0204(5) 0.0009(5) 0.0006(4) 0.0031(5)
_geom_special_details
;
All e.s.d.'s (except the e.s.d. in the dihedral angle between two l.s. planes)
are estimated using the full covariance matrix. The cell e.s.d.'s are taken
into account individually in the estimation of e.s.d.'s in distances, angles
and torsion angles; correlations between e.s.d.'s in cell parameters are only
used when they are defined by crystal symmetry. An approximate (isotropic)
treatment of cell e.s.d.'s is used for estimating e.s.d.'s involving l.s.
planes.
;
loop_
    _geom_bond_atom_site_label_1
    _geom_bond_atom_site_label_2
    _geom_bond_site_symmetry_2
    _geom_bond_distance
    _geom_bond_publ_flag
    Cl1 C2 . 1.7245(16) ?
    N1 O1 . 1.2149(17) ?
    N1 O2 . 1.2210(16) ?
    N1 C14 . 1.4650(16) ?
    O3 C7 . 1.3710(16) ?
    O3 C11 . 1.3906(14) ?
    O4 C7 . 1.1923(17) ?
    C1 C6 . 1.394(2) ?
    C1 C2 . 1.4001(18) ?
    C1 C7 . 1.4901(17) ?
    C2 C3 . 1.394(2) ?
    C3 C4 . 1.376(3) ?
    C3 H3 . 0.9500 ?
    C4 C5 . 1.386(2) ?
    C4 H4 . 0.9500 ?
    C5 C6 . 1.3827(19) ?
    C5 H5 . 0.9500 ?
    C6 H6 . 0.9500 ?
    C11 C12 . 1.3842(18) ?
    C11 C16 . 1.3849(18) ?
    C12 C13 . 1.3873(18) ?
    C12 H12 . 0.9500 ?
    C13 C14 . 1.3839(18) ?
    C13 H13 . 0.9500 ?
    C14 C15 . 1.3842(18) ?
    C15 C16 . 1.3839(17) ?
    C15 H15 . 0.9500 ?
    C16 H16 . 0.9500 ?
loop_
    _geom_angle_atom_site_label_1
    _geom_angle_atom_site_label_2
    _geom_angle_atom_site_label_3
    _geom_angle_site_symmetry_1
    _geom_angle_site_symmetry_3
    _geom_angle
    _geom_angle_publ_flag
    O1 N1 O2 . . 123.23(12) ?
    O1 N1 C14 . . 118.15(12) ?
    O2 N1 C14 . . 118.63(12) ?
    C7 O3 C11 . . 118.99(10) ?
    C6 C1 C2 . . 118.10(12) ?
    C6 C1 C7 . . 119.68(12) ?
    C2 C1 C7 . . 122.21(13) ?
    C3 C2 C1 . . 120.43(14) ?
    C3 C2 Cl1 . . 117.03(11) ?
    C1 C2 Cl1 . . 122.49(11) ?
    C4 C3 C2 . . 120.22(14) ?
    C4 C3 H3 . . 119.9 ?
    C2 C3 H3 . . 119.9 ?
    C3 C4 C5 . . 120.12(13) ?
    C3 C4 H4 . . 119.9 ?
    C5 C4 H4 . . 119.9 ?
    C6 C5 C4 . . 119.75(15) ?
    C6 C5 H5 . . 120.1 ?
    C4 C5 H5 . . 120.1 ?
    C5 C6 C1 . . 121.36(14) ?
    C5 C6 H6 . . 119.3 ?
    C1 C6 H6 . . 119.3 ?
    O4 C7 O3 . . 122.88(12) ?
    O4 C7 C1 . . 127.74(12) ?
    O3 C7 C1 . . 109.38(11) ?
    C12 C11 C16 . . 122.23(11) ?
    C12 C11 O3 . . 121.12(11) ?
    C16 C11 O3 . . 116.45(11) ?
    C11 C12 C13 . . 118.78(12) ?
    C11 C12 H12 . . 120.6 ?
    C13 C12 H12 . . 120.6 ?
    C14 C13 C12 . . 118.56(12) ?
    C14 C13 H13 . . 120.7 ?
    C12 C13 H13 . . 120.7 ?
    C13 C14 C15 . . 122.93(11) ?
    C13 C14 N1 . . 118.30(12) ?
    C15 C14 N1 . . 118.77(11) ?
    C16 C15 C14 . . 118.20(11) ?
    C16 C15 H15 . . 120.9 ?
    C14 C15 H15 . . 120.9 ?
    C15 C16 C11 . . 119.28(12) ?
    C15 C16 H16 . . 120.4 ?
    C11 C16 H16 . . 120.4 ?
loop_
    _geom_torsion_atom_site_label_1
    _geom_torsion_atom_site_label_2
    _geom_torsion_atom_site_label_3
    _geom_torsion_atom_site_label_4
    _geom_torsion_site_symmetry_1
    _geom_torsion_site_symmetry_2
    _geom_torsion_site_symmetry_3
    _geom_torsion_site_symmetry_4
    _geom_torsion
    _geom_torsion_publ_flag
    C6 C1 C2 C3 . . . . 1.5(2) ?
    C7 C1 C2 C3 . . . . -177.88(13) ?
    C6 C1 C2 Cl1 . . . . 178.88(11) ?
    C7 C1 C2 Cl1 . . . . -0.49(19) ?
    C1 C2 C3 C4 . . . . -1.2(2) ?
    Cl1 C2 C3 C4 . . . . -178.77(12) ?
    C2 C3 C4 C5 . . . . -0.2(2) ?
    C3 C4 C5 C6 . . . . 1.4(2) ?
    C4 C5 C6 C1 . . . . -1.1(2) ?
    C2 C1 C6 C5 . . . . -0.3(2) ?
    C7 C1 C6 C5 . . . . 179.08(14) ?
    C11 O3 C7 O4 . . . . 7.1(2) ?
    C11 O3 C7 C1 . . . . -173.56(11) ?
    C6 C1 C7 O4 . . . . 162.13(16) ?
    C2 C1 C7 O4 . . . . -18.5(2) ?
    C6 C1 C7 O3 . . . . -17.14(18) ?
    C2 C1 C7 O3 . . . . 162.22(12) ?
    C7 O3 C11 C12 . . . . 54.46(18) ?
    C7 O3 C11 C16 . . . . -130.52(13) ?
    C16 C11 C12 C13 . . . . 1.0(2) ?
    O3 C11 C12 C13 . . . . 175.74(12) ?
    C11 C12 C13 C14 . . . . -0.81(19) ?
    C12 C13 C14 C15 . . . . 0.1(2) ?
    C12 C13 C14 N1 . . . . -179.49(12) ?
    O1 N1 C14 C13 . . . . -176.12(15) ?
    O2 N1 C14 C13 . . . . 4.49(19) ?
    O1 N1 C14 C15 . . . . 4.3(2) ?
    O2 N1 C14 C15 . . . . -175.11(13) ?
    C13 C14 C15 C16 . . . . 0.4(2) ?
    N1 C14 C15 C16 . . . . -179.97(12) ?
    C14 C15 C16 C11 . . . . -0.3(2) ?
    C12 C11 C16 C15 . . . . -0.5(2) ?
    O3 C11 C16 C15 . . . . -175.43(12) ?
loop_
    _geom_hbond_atom_site_label_D
    _geom_hbond_atom_site_label_H
    _geom_hbond_atom_site_label_A
    _geom_hbond_site_symmetry_A
    _geom_hbond_distance_DH
    _geom_hbond_distance_HA
    _geom_hbond_distance_DA
    _geom_hbond_angle_DHA
    C4 H4 O1 1_554 0.95 2.48 3.3368(19) 150.1
_iucr_refine_instructions_details
;
TITL za44 in Pbca
CELL 0.71073  11.4790  14.0461  14.3702  90.000  90.000  90.000
ZERR   8       0.0004   0.0005   0.0007   0.000   0.000   0.000
LATT  1
SYMM 0.5-X, -Y, 0.5+Z
SYMM -X, 0.5+Y, 0.5-Z
SYMM 0.5+X, 0.5-Y, -Z
SFAC C   H  Cl N O
UNIT 104 64 8  8 32
TEMP-100
SIZE.36 .15 .15
REM colourless rod
L.S.10
BOND$H
CONF
ACTA50
FMAP 2
PLAN 10
WGHT    0.041100    1.230600
FVAR       0.58729
CL1   3    0.663721    0.208731    0.410899    11.00000    0.02762    0.07286 =
         0.03561    0.01702   -0.00863   -0.00627
N1    4    0.854064    0.067416    1.001687    11.00000    0.03230    0.03493 =
         0.01741    0.00194    0.00026   -0.00056
O1    5    0.930458    0.093644    1.054287    11.00000    0.04945    0.09966 =
         0.01805    0.00161   -0.00825   -0.02128
O2    5    0.764711    0.028757    1.028080    11.00000    0.04499    0.05516 =
         0.02507    0.00512    0.00842   -0.01422
O3    5    0.924695    0.117810    0.621555    11.00000    0.02705    0.04247 =
         0.01440    0.00341    0.00108    0.00755
O4    5    0.765406    0.208001    0.596648    11.00000    0.04421    0.05199 =
         0.02457   -0.00031    0.00024    0.02311
C1    1    0.883087    0.156570    0.467017    11.00000    0.03124    0.02395 =
         0.01550    0.00063   -0.00133   -0.00139
C2    1    0.806446    0.174877    0.393364    11.00000    0.03126    0.02932 =
         0.02094    0.00512   -0.00524   -0.00972
C3    1    0.842430    0.162413    0.301516    11.00000    0.05091    0.03721 =
         0.01737    0.00619   -0.00747   -0.01861
AFIX  43
H3    2    0.789408    0.173784    0.251988    11.00000   -1.20000
AFIX   0
C4    1    0.954511    0.133689    0.282356    11.00000    0.06098    0.03409 =
         0.01657   -0.00172    0.00640   -0.01054
AFIX  43
H4    2    0.978587    0.125056    0.219672    11.00000   -1.20000
AFIX   0
C5    1    1.032340    0.117331    0.354358    11.00000    0.04837    0.03347 =
         0.02514   -0.00090    0.01020    0.00468
AFIX  43
H5    2    1.110211    0.098882    0.341096    11.00000   -1.20000
AFIX   0
C6    1    0.996202    0.127969    0.445554    11.00000    0.03615    0.03325 =
         0.01957   -0.00044    0.00155    0.00636
AFIX  43
H6    2    1.049575    0.115526    0.494593    11.00000   -1.20000
AFIX   0
C7    1    0.847072    0.165774    0.566235    11.00000    0.02930    0.02780 =
         0.01674    0.00015   -0.00275    0.00273
C11   1    0.901248    0.108960    0.716102    11.00000    0.02431    0.02691 =
         0.01458    0.00093    0.00050    0.00419
C12   1    0.797046    0.070891    0.747163    11.00000    0.02347    0.03043 =
         0.01870   -0.00396   -0.00311   -0.00082
AFIX  43
H12   2    0.737478    0.054058    0.704321    11.00000   -1.20000
AFIX   0
C13   1    0.781191    0.057767    0.842002    11.00000    0.02298    0.02633 =
         0.02036   -0.00076    0.00109   -0.00250
AFIX  43
H13   2    0.710244    0.032550    0.865476    11.00000   -1.20000
AFIX   0
C14   1    0.870970    0.082208    0.901677    11.00000    0.02492    0.02382 =
         0.01552    0.00054   -0.00019    0.00135
C15   1    0.975863    0.119317    0.870977    11.00000    0.02144    0.02965 =
         0.01889    0.00036   -0.00340   -0.00011
AFIX  43
H15   2    1.036028    0.134980    0.913711    11.00000   -1.20000
AFIX   0
C16   1    0.990714    0.132981    0.776347    11.00000    0.02012    0.02983 =
         0.02043    0.00312    0.00061    0.00089
AFIX  43
H16   2    1.061513    0.158562    0.752964    11.00000   -1.20000
HKLF 4
;
data_global
_journal_date_recd_electronic     2012-12-03
_journal_date_accepted     2012-12-11
_journal_name_full     'Acta Crystallographica, Section E'
_journal_year     2013
_journal_volume     69
_journal_issue      1
_journal_page_first     o96
_journal_page_last     o96
_journal_paper_category     QO
_journal_paper_doi     10.1107/S1600536812050362
_journal_coeditor_code     FF2092
_publ_contact_author_name     'Dr. Mrs. Humaira Masood Siddiqi'
_publ_contact_author_address
;
Department of Chemistry, Quaid-I-Azam University, Islamabad 45320, Pakistan
;
_publ_contact_author_email     humaira_siddiqi@yahoo.com
_publ_contact_author_fax      92519219888
_publ_contact_author_phone        .92E-306
_publ_section_title
;
4-Nitrophenyl 2-chlorobenzoate
;
loop_
    _publ_author_name
    _publ_author_address
    'Iqbal, Asma'
;
Department of Chemistry, Quaid-I-Azam University, Islamabad 45320, Pakistan
;
    'Akhter, Toheed'
;
Department of Chemistry, Quaid-I-Azam University, Islamabad 45320, Pakistan
;
    'Masood Siddiqi, Humaira'
;
Department of Chemistry, Quaid-I-Azam University, Islamabad 45320, Pakistan
;
    'Akhter, Zareen'
;
Department of Chemistry, Quaid-I-Azam University, Islamabad 45320, Pakistan
;
    'Bolte, Michael '
;
Institut fur Anorganische Chemie, J. W. Goethe-Universit\"at Frankfurt,
Max-von-Laue-Strasse 7, 60438 Frankfurt/Main, Germany
;
