# Supplementary material for: 4-Nitro­phenyl 2-chloro­benzoate
Source: Acta Crystallogr Sect E Struct Rep Online. 2012 Dec 15;69(Pt 1):o96. doi: 10.1107/S1600536812050362 (PMC3588303; doi:10.1107/S1600536812050362)
Supplement: Supplementary file 2 [file e-69-00o96-Isup2.hkl]

# 
# h,k,l, Fc-squared, Fo-squared, sigma(Fo-squared) and status flag 
# 
data_I
_shelx_title ' za44 in Pbca' 
_shelx_refln_list_code          4 
_shelx_F_calc_maximum      174.09 
_exptl_crystal_F_000      1136.00 
_reflns_d_resolution_high  0.7175 
 
loop_ 
 _symmetry_equiv_pos_as_xyz 
 'x, y, z' 
 '-x+1/2, -y, z+1/2' 
 '-x, y+1/2, -z+1/2' 
 'x+1/2, -y+1/2, -z' 
 '-x, -y, -z' 
 'x-1/2, y, -z-1/2' 
 'x, -y-1/2, z-1/2' 
 '-x-1/2, y-1/2, z' 
 
_cell_length_a    11.4790 
_cell_length_b    14.0461 
_cell_length_c    14.3702 
_cell_angle_alpha  90.000 
_cell_angle_beta   90.000 
_cell_angle_gamma  90.000 
 
_shelx_F_squared_multiplier     1.000 
 
loop_ 
 _refln_index_h 
 _refln_index_k 
 _refln_index_l 
 _refln_F_squared_calc 
 _refln_F_squared_meas 
 _refln_F_squared_sigma 
 _refln_observed_status 
   2   0   0     1052.49     1144.43     32.09 o 
   4   0   0      179.96      229.29      6.06 o 
   6   0   0     2931.67     3038.29     21.34 o 
   8   0   0      108.45      124.10      4.89 o 
  10   0   0      704.80      781.72     20.62 o 
  12   0   0     1018.59     1109.80     23.97 o 
  14   0   0      201.95      188.29      5.71 o 
   2   1   0    30305.85    28003.96    922.28 o 
   4   1   0     2642.65     2705.12     34.07 o 
   6   1   0     1166.35     1188.65     33.66 o 
   8   1   0     3752.65     3785.71     73.62 o 
  10   1   0     1994.92     1946.81     28.04 o 
  12   1   0        4.36        9.26      3.18 o 
  14   1   0      135.88      125.16      3.82 o 
   2   2   0      578.39      642.22     15.42 o 
   4   2   0     2995.41     2989.04     36.97 o 
   6   2   0     7464.35     7056.44    115.72 o 
   8   2   0      407.02      395.58      4.06 o 
  10   2   0      569.00      614.04     11.89 o 
  12   2   0     1322.98     1339.58     24.74 o 
  14   2   0      208.75      233.76      4.89 o 
   4   3   0       17.59        7.65      3.01 o 
   6   3   0        0.01       22.56      3.25 o 
   8   3   0      444.88      435.63      6.43 o 
  10   3   0      131.01      123.59      3.40 o 
  12   3   0       99.82      115.73      3.53 o 
  14   3   0      378.96      388.99      4.98 o 
   4   4   0       62.97       75.52      3.24 o 
   6   4   0       18.97       38.07      3.08 o 
   8   4   0       19.19       29.13      2.98 o 
  10   4   0      889.85      884.13      8.54 o 
  12   4   0       17.29       26.32      3.19 o 
  14   4   0       46.04       61.62      3.75 o 
   2   5   0     3995.35     4159.69     74.24 o 
   4   5   0      961.17     1099.55     12.71 o 
   6   5   0      611.62      619.49     14.00 o 
   8   5   0     1805.95     1863.25     26.57 o 
  10   5   0      653.25      683.59      8.58 o 
  12   5   0      355.60      367.06      6.39 o 
  14   5   0      176.22      177.24      4.20 o 
   0   6   0      333.38      376.71     18.03 o 
   2   6   0     1057.43     1080.67      7.17 o 
   4   6   0      239.85      323.73     19.27 o 
   6   6   0     1019.55      994.14     20.21 o 
   8   6   0       11.05       19.89      3.01 o 
  10   6   0       29.59       41.61      3.10 o 
  12   6   0      192.61      205.24      3.98 o 
  14   6   0      153.10      176.01      4.39 o 
   2   7   0      174.89      179.48      3.82 o 
   4   7   0     7041.49     7510.09    199.88 o 
   6   7   0       12.68        9.53      2.95 o 
   8   7   0       24.53       26.06      2.86 o 
  10   7   0      314.48      306.93      4.54 o 
  12   7   0      205.90      201.79      4.96 o 
  14   7   0       91.72      106.72      4.20 o 
   0   8   0       32.27      153.27     22.85 o 
   2   8   0    27637.82    26894.36     76.48 o 
   4   8   0     2319.49     2527.79     71.44 o 
   6   8   0      471.45      469.08      8.07 o 
   8   8   0      139.34      141.62      3.31 o 
  10   8   0      446.23      503.15      5.43 o 
  12   8   0       91.67       89.48      3.86 o 
  14   8   0        5.92        8.32      4.18 o 
   2   9   0       41.13      227.88     45.46 o 
   4   9   0       41.77       67.08      3.59 o 
   6   9   0       49.65       61.83      3.16 o 
   8   9   0      634.00      602.74     13.27 o 
  10   9   0      109.86      132.16      3.41 o 
  12   9   0       32.89       50.47      3.68 o 
  14   9   0      420.50      392.41     16.24 o 
   0  10   0      298.32      300.79     11.65 o 
   2  10   0       18.92       21.85      2.74 o 
   4  10   0       85.81       64.41      3.46 o 
   6  10   0       81.99       92.21      4.66 o 
   8  10   0      196.89      195.23      3.56 o 
  10  10   0       15.93       25.81      2.93 o 
  12  10   0      306.01      316.74      5.37 o 
   2  11   0     3137.96     3415.94     55.29 o 
   4  11   0     4608.54     4746.88     57.02 o 
   6  11   0      399.62      402.78      5.53 o 
   8  11   0     1553.69     1471.93     27.08 o 
  10  11   0       33.67       38.88      3.99 o 
  12  11   0      106.36      117.25      4.83 o 
   0  12   0     1665.77     1731.72     24.13 o 
   2  12   0      991.71     1077.59     19.95 o 
   4  12   0     3222.64     3312.72     48.85 o 
   6  12   0        1.23       11.30      2.92 o 
   8  12   0       14.43       21.13      3.31 o 
  10  12   0        3.31        8.00      4.00 o 
  12  12   0      510.62      509.42      7.87 o 
   2  13   0      650.99      677.98     11.47 o 
   4  13   0      456.42      453.93      8.28 o 
   6  13   0      505.42      451.26      7.88 o 
   8  13   0      152.25      154.88      3.89 o 
  10  13   0      468.43      438.39     12.67 o 
   0  14   0      262.77      302.50      5.63 o 
   2  14   0      112.20      128.46      3.96 o 
   4  14   0       18.20       23.00      3.29 o 
   6  14   0      383.01      359.56     13.58 o 
   8  14   0       71.36       66.55      4.22 o 
  10  14   0       91.08       90.81      5.30 o 
   2  15   0        1.43        8.00      3.01 o 
   4  15   0        1.11       24.51      8.91 o 
   6  15   0      158.12      139.24      4.56 o 
   8  15   0        0.02        0.92      3.70 o 
  10  15   0      162.67      137.64      6.19 o 
   0  16   0      164.11      169.87      5.40 o 
   2  16   0      400.24      403.00      5.44 o 
   4  16   0      942.40      843.59      8.86 o 
   6  16   0       35.07       24.02      4.36 o 
   8  16   0       34.96       37.28      4.91 o 
   2  17   0       20.82       23.24      3.59 o 
   4  17   0        4.63        9.04      4.25 o 
   6  17   0      149.26      131.70      6.63 o 
   0  18   0      240.04      230.86      6.84 o 
   2  18   0       27.04       27.88      3.89 o 
   4  18   0       82.76       84.33      4.60 o 
   6  18   0        2.64        8.22      5.02 o 
   2  19   0      210.04      189.97      5.44 o 
   2   1   1     6876.94     6583.90     61.43 o 
   3   1   1     3725.35     3610.73     47.21 o 
   4   1   1       25.12       28.12      2.17 o 
   5   1   1      147.50      148.22      4.58 o 
   6   1   1      203.99      240.94      2.85 o 
   7   1   1        8.40        5.71      2.13 o 
   8   1   1      201.28      197.75      2.69 o 
   9   1   1       19.09       19.45      2.14 o 
  10   1   1      235.62      255.27      2.83 o 
  11   1   1      570.04      554.90      6.40 o 
  12   1   1       91.61       81.11      2.37 o 
  13   1   1      112.56      123.56      2.57 o 
  14   1   1      106.42      104.99      2.74 o 
  15   1   1       20.03       20.00      2.53 o 
   0   2   1     2736.92     2385.68    106.19 o 
   1   2   1     3774.33     3597.35     33.79 o 
   2   2   1       23.26       24.80      2.64 o 
   3   2   1      172.22      156.06      2.82 o 
   4   2   1      538.05      508.89      7.77 o 
   5   2   1     3130.78     3251.25     42.70 o 
   6   2   1     2311.56     2387.46     31.61 o 
   7   2   1       43.26       43.03      2.28 o 
   8   2   1      665.90      628.39      8.42 o 
   9   2   1      535.67      501.99      3.54 o 
  10   2   1     1092.11     1141.13     14.58 o 
  11   2   1      391.54      415.19      4.88 o 
  12   2   1        4.91        9.14      2.30 o 
  13   2   1      206.88      209.79      3.26 o 
  14   2   1      185.24      201.22      2.93 o 
  15   2   1       13.37       18.46      2.58 o 
   1   3   1     7092.29     6893.16    135.68 o 
   2   3   1      238.96      201.26      3.22 o 
   3   3   1      908.99     1000.76      9.01 o 
   4   3   1      407.58      476.98      8.44 o 
   5   3   1       18.41       29.59      2.07 o 
   6   3   1       49.54       42.68      2.18 o 
   7   3   1      598.01      546.17      7.26 o 
   8   3   1      236.34      218.25      2.85 o 
   9   3   1     1645.01     1568.14     13.22 o 
  10   3   1       12.28       12.27      2.15 o 
  11   3   1      320.72      325.16      3.74 o 
  12   3   1        7.94        7.59      2.24 o 
  13   3   1        0.12        7.73      2.40 o 
  14   3   1      529.59      506.08      7.96 o 
  15   3   1      130.37      130.38      3.03 o 
   0   4   1    20960.05    16867.81    700.26 o 
   2   4   1     5840.64     6091.57    126.21 o 
   3   4   1       14.21       54.94      8.27 o 
   4   4   1     1476.17     1516.12     27.16 o 
   5   4   1     2398.54     2478.35     34.74 o 
   6   4   1     1657.16     1784.56     23.89 o 
   7   4   1      294.71      303.03      3.34 o 
   8   4   1      628.82      632.85      7.19 o 
   9   4   1     1191.52     1248.30     14.92 o 
  10   4   1      154.55      149.15      2.52 o 
  11   4   1      827.39      928.74     10.72 o 
  12   4   1       20.94       21.40      2.32 o 
  13   4   1        4.02        5.62      2.34 o 
  14   4   1        2.20        8.90      2.52 o 
  15   4   1       27.36       19.47      2.70 o 
   1   5   1       50.67       77.70     14.96 o 
   2   5   1     1668.29     1790.86     24.85 o 
   3   5   1        1.82       13.66      1.94 o 
   4   5   1     1229.64     1194.45     22.36 o 
   5   5   1      367.50      377.80      5.03 o 
   6   5   1      174.85      192.33      2.89 o 
   7   5   1      133.11      136.33      2.20 o 
   8   5   1      863.82      817.42      9.43 o 
   9   5   1      731.16      707.87      9.36 o 
  10   5   1      424.03      414.09      4.46 o 
  11   5   1      495.55      522.18      6.51 o 
  12   5   1      415.48      391.89      3.09 o 
  13   5   1      223.28      208.74      3.35 o 
  14   5   1       44.47       39.13      2.58 o 
  15   5   1      253.01      245.44      5.21 o 
   0   6   1      373.16      327.98      6.97 o 
   1   6   1      344.26      318.36      5.37 o 
   2   6   1     1090.97     1129.56     13.58 o 
   3   6   1       62.98       79.17      2.31 o 
   4   6   1     2110.52     2009.84     40.46 o 
   5   6   1      752.73      698.63     12.55 o 
   6   6   1      708.26      624.18      9.79 o 
   7   6   1     2267.09     2339.91     23.69 o 
   8   6   1       31.42       34.25      2.07 o 
   9   6   1      108.44      119.36      2.46 o 
  10   6   1       33.89       38.87      2.34 o 
  11   6   1      125.64      125.68      2.39 o 
  12   6   1      970.25     1019.46      9.90 o 
  13   6   1      394.42      395.84      3.67 o 
  14   6   1       15.78       12.94      2.63 o 
  15   6   1        3.12        7.69      2.91 o 
   1   7   1    10222.94    10441.61    196.93 o 
   2   7   1     3719.84     3765.92     42.17 o 
   3   7   1     5763.15     5820.75     80.92 o 
   4   7   1     3891.85     4214.04     50.85 o 
   5   7   1       94.02       95.08      2.23 o 
   6   7   1       95.82      106.28      2.25 o 
   7   7   1     2333.92     2298.55     21.59 o 
   8   7   1        3.84       11.03      2.03 o 
   9   7   1     1121.49     1145.72     13.79 o 
  10   7   1        3.17        5.79      2.13 o 
  11   7   1        0.02        6.10      2.14 o 
  12   7   1      153.01      149.55      2.71 o 
  13   7   1      182.77      185.44      2.96 o 
  14   7   1        5.95        7.16      2.70 o 
   0   8   1      928.17     1064.10     34.50 o 
   1   8   1      526.66      452.20     11.63 o 
   2   8   1      205.91      212.70      4.87 o 
   3   8   1     4454.28     4784.92     62.42 o 
   4   8   1       20.96       39.80      2.22 o 
   5   8   1      344.33      390.37      4.49 o 
   6   8   1      699.23      673.26      6.66 o 
   7   8   1        0.12        2.79      2.11 o 
   8   8   1       46.28       45.87      2.11 o 
   9   8   1        1.62        6.73      2.34 o 
  10   8   1      124.99      124.84      2.47 o 
  11   8   1      407.46      393.62      3.71 o 
  12   8   1      135.29      126.34      2.70 o 
  13   8   1      215.43      254.03      3.70 o 
  14   8   1        9.06       13.88      2.93 o 
   1   9   1       49.94       60.06      2.18 o 
   2   9   1     2332.21     2332.11     38.76 o 
   3   9   1     1690.05     1747.56     25.31 o 
   4   9   1      219.67      230.69      3.24 o 
   5   9   1       18.92       25.60      2.04 o 
   6   9   1        7.38       10.85      2.17 o 
   7   9   1      681.08      669.31      9.09 o 
   8   9   1      204.87      224.95      5.82 o 
   9   9   1      475.82      469.28      6.88 o 
  10   9   1       80.46      104.38      2.46 o 
  11   9   1       70.61       66.82      2.48 o 
  12   9   1      105.40      109.76      2.80 o 
  13   9   1       18.51       21.06      2.98 o 
  14   9   1      185.22      185.31      4.98 o 
   0  10   1        3.63        5.86      2.50 o 
   1  10   1       39.22       39.15      1.85 o 
   2  10   1      224.14      244.36      3.41 o 
   3  10   1      647.98      652.65      9.66 o 
   4  10   1        0.51        2.37      2.09 o 
   5  10   1      307.72      300.67      3.67 o 
   6  10   1       42.96       46.64      2.12 o 
   7  10   1       13.65       12.87      2.19 o 
   8  10   1        1.06        3.58      2.40 o 
   9  10   1        0.29        5.30      2.25 o 
  10  10   1      168.60      170.52      3.03 o 
  11  10   1      222.96      221.16      3.03 o 
  12  10   1      191.04      198.67      3.52 o 
  13  10   1       79.64       80.15      3.33 o 
   1  11   1      123.60      151.32      5.11 o 
   2  11   1        0.11       19.75      4.21 o 
   3  11   1      396.13      427.15      4.73 o 
   4  11   1      161.00      160.45      2.56 o 
   5  11   1      163.29      152.35      2.67 o 
   6  11   1      326.19      327.89      3.97 o 
   7  11   1        6.48        9.41      2.18 o 
   8  11   1        0.39        3.24      2.25 o 
   9  11   1       47.62       40.31      2.34 o 
  10  11   1        0.51        6.65      2.35 o 
  11  11   1        4.08        9.23      2.48 o 
  12  11   1        2.20        7.57      2.78 o 
  13  11   1        0.55        5.47      2.89 o 
   0  12   1       53.28       55.39      2.98 o 
   1  12   1        8.90       13.61      2.02 o 
   2  12   1      427.72      471.28      5.99 o 
   3  12   1       14.63       11.35      2.26 o 
   4  12   1      587.70      596.59      6.44 o 
   5  12   1       73.59       66.16      2.27 o 
   6  12   1      155.44      158.54      2.92 o 
   7  12   1        7.11        6.01      2.54 o 
   8  12   1       34.43       32.80      2.50 o 
   9  12   1       34.89       40.73      2.48 o 
  10  12   1       79.58       67.03      2.83 o 
  11  12   1        7.39        6.01      2.89 o 
  12  12   1       56.49       61.71      3.21 o 
   1  13   1       76.49       87.65      2.20 o 
   2  13   1      213.97      208.62      2.60 o 
   3  13   1       62.76       72.09      2.56 o 
   4  13   1      479.45      481.85      7.89 o 
   5  13   1       25.27       30.24      2.48 o 
   6  13   1        0.19        0.45      2.15 o 
   7  13   1        4.79        8.91      2.27 o 
   8  13   1       47.44       39.93      2.64 o 
   9  13   1        0.90        1.47      2.40 o 
  10  13   1       24.49       36.18      2.90 o 
  11  13   1        6.53       13.47      3.06 o 
   0  14   1      177.66      183.90      3.69 o 
   1  14   1        6.09       13.42      2.03 o 
   2  14   1       29.79       24.87      2.15 o 
   3  14   1       17.03       24.70      2.14 o 
   4  14   1       70.93       71.75      2.54 o 
   5  14   1      104.96      119.31      2.85 o 
   6  14   1       30.41       32.45      2.63 o 
   7  14   1       32.58       30.72      2.52 o 
   8  14   1        3.46        6.68      2.45 o 
   9  14   1       36.57       34.83      2.65 o 
  10  14   1       37.48       34.39      2.89 o 
  11  14   1       78.49       73.82      3.02 o 
   1  15   1      145.64      157.24      2.50 o 
   2  15   1       70.61       69.87      2.38 o 
   3  15   1      902.91      882.25      7.66 o 
   4  15   1      406.70      383.83      3.35 o 
   5  15   1        0.26        6.12      2.61 o 
   6  15   1      152.10      139.67      3.16 o 
   7  15   1      149.56      123.67      3.09 o 
   8  15   1        0.33        8.29      2.77 o 
   9  15   1       60.57       44.71      2.94 o 
  10  15   1        1.12       -0.05      3.07 o 
   0  16   1        0.42        8.15      3.25 o 
   1  16   1       45.23       55.93      2.33 o 
   2  16   1       52.60       53.86      2.48 o 
   3  16   1       64.22       83.69      2.57 o 
   4  16   1       84.97       79.54      2.69 o 
   5  16   1      139.95      120.00      3.14 o 
   6  16   1       88.93       79.39      3.01 o 
   7  16   1        8.00       14.51      2.80 o 
   8  16   1       10.67       18.21      3.03 o 
   9  16   1        4.92        6.25      3.75 o 
   1  17   1       77.81       75.09      2.65 o 
   2  17   1       23.92       21.41      2.60 o 
   3  17   1       31.14       29.76      2.72 o 
   4  17   1      150.94      139.00      3.09 o 
   5  17   1        4.85        8.22      2.75 o 
   6  17   1       52.13       46.01      3.16 o 
   7  17   1        0.45        5.12      3.22 o 
   0  18   1       57.40       44.59      3.48 o 
   1  18   1      111.86      109.68      2.97 o 
   2  18   1        1.75        4.38      2.66 o 
   3  18   1       23.56       21.17      2.72 o 
   4  18   1        4.21        4.12      2.85 o 
   5  18   1       62.99       51.23      3.03 o 
   6  18   1       17.07       15.83      3.45 o 
   1  19   1       22.28       23.78      2.92 o 
   2  19   1        6.19        9.13      2.93 o 
   3  19   1       54.37       41.58      3.08 o 
   1   0   2     6424.02     6140.29    150.27 o 
   2   0   2     6321.60     5965.47    132.09 o 
   3   0   2     1651.12     1481.14     17.35 o 
   4   0   2     4548.32     4511.88     88.59 o 
   5   0   2    22705.89    21049.28    501.61 o 
   6   0   2       28.79       82.19     16.59 o 
   7   0   2     6502.54     6780.71    154.45 o 
   8   0   2      705.45      797.68     13.11 o 
   9   0   2      456.79      480.66      9.03 o 
  10   0   2     2379.82     2491.13     42.01 o 
  11   0   2      222.38      220.02      3.49 o 
  12   0   2      385.40      389.66      5.56 o 
  13   0   2      150.73      157.89      4.58 o 
  14   0   2        9.40       13.55      3.65 o 
  15   0   2        7.06       14.23      3.61 o 
   1   1   2      167.60      167.40      3.39 o 
   2   1   2      125.62      126.16      3.01 o 
   3   1   2    14203.93    13540.67    183.55 o 
   4   1   2      613.07      631.07      6.95 o 
   5   1   2     1025.84     1212.88     29.01 o 
   6   1   2      594.64      717.92      9.65 o 
   7   1   2      211.93      271.33      3.10 o 
   8   1   2      529.89      526.87      5.64 o 
   9   1   2     2654.92     2566.74     27.17 o 
  10   1   2      233.12      243.68      3.12 o 
  11   1   2       78.15       74.83      2.36 o 
  12   1   2       76.33       92.88      2.48 o 
  13   1   2     1427.66     1421.64     12.91 o 
  14   1   2      186.99      216.30      3.11 o 
  15   1   2      400.56      379.12      5.94 o 
   0   2   2      193.81      187.21      4.58 o 
   1   2   2     1809.44     1752.26     17.88 o 
   2   2   2      751.22      719.79      9.58 o 
   3   2   2     2202.54     2151.55     38.55 o 
   4   2   2      354.03      389.48      4.52 o 
   5   2   2     3611.70     3595.15     49.32 o 
   6   2   2      841.34      909.06     10.57 o 
   7   2   2     2840.34     2773.76     31.39 o 
   8   2   2      216.76      205.59      2.61 o 
   9   2   2      141.43      145.42      2.52 o 
  10   2   2      146.33      141.62      2.45 o 
  11   2   2      705.84      733.66      9.92 o 
  12   2   2        2.73        6.21      2.15 o 
  13   2   2      444.46      436.01      4.87 o 
  14   2   2        6.79       10.09      2.52 o 
  15   2   2        1.74        7.25      2.63 o 
   1   3   2     6386.30     6239.97     79.57 o 
   2   3   2     2753.10     2572.83     31.52 o 
   3   3   2     1915.87     1864.86     22.09 o 
   4   3   2       49.71       54.49      5.50 o 
   5   3   2     8039.15     8702.96    115.16 o 
   6   3   2     1563.94     1725.36     24.31 o 
   7   3   2     4078.34     4139.29     45.17 o 
   8   3   2     1483.77     1454.17     17.54 o 
   9   3   2       30.40       26.53      2.21 o 
  10   3   2      221.77      240.00      2.99 o 
  11   3   2      388.04      373.16      4.13 o 
  12   3   2      504.48      533.68      4.62 o 
  13   3   2       25.33       28.22      2.44 o 
  14   3   2       38.84       35.35      2.62 o 
  15   3   2      240.70      202.20      3.08 o 
   0   4   2     7492.94     7622.39    123.07 o 
   1   4   2      515.91      432.88     11.93 o 
   2   4   2      459.96      465.97      6.64 o 
   3   4   2     5783.25     5533.22     87.11 o 
   4   4   2     1648.76     1742.54     34.00 o 
   5   4   2       71.72       67.38      2.19 o 
   6   4   2       16.03       22.25      2.12 o 
   7   4   2      190.04      135.78      2.47 o 
   8   4   2       13.55        7.81      2.01 o 
   9   4   2      818.92      784.50      9.33 o 
  10   4   2       19.70       20.86      2.21 o 
  11   4   2     1251.88     1254.81     16.13 o 
  12   4   2       84.01       93.66      2.38 o 
  13   4   2        6.52       13.20      2.31 o 
  14   4   2       22.42       26.31      2.67 o 
  15   4   2       35.63       32.08      2.75 o 
   1   5   2     2924.12     2876.15     39.88 o 
   2   5   2      106.51       91.06      2.17 o 
   3   5   2      410.61      446.04      9.59 o 
   4   5   2      629.35      749.03      8.32 o 
   5   5   2     2416.29     2612.36     49.24 o 
   6   5   2       55.02       62.15      2.29 o 
   7   5   2      478.21      538.03      5.70 o 
   8   5   2      294.15      288.56      2.67 o 
   9   5   2       16.09       22.84      2.05 o 
  10   5   2       26.33       30.80      2.60 o 
  11   5   2       60.54       75.60      2.42 o 
  12   5   2       71.66       66.11      2.40 o 
  13   5   2       36.75       43.98      2.47 o 
  14   5   2       72.56       80.28      2.79 o 
  15   5   2       36.04       36.86      2.82 o 
   0   6   2       30.78       65.41      6.17 o 
   1   6   2      113.95      120.17      2.77 o 
   2   6   2     2050.61     2115.03     29.63 o 
   3   6   2      580.07      586.64     11.55 o 
   4   6   2      340.50      309.73      4.62 o 
   5   6   2      228.96      209.96      3.05 o 
   6   6   2      290.17      274.13      2.74 o 
   7   6   2      215.29      214.46      3.02 o 
   8   6   2       56.35       65.24      2.25 o 
   9   6   2      930.48      908.34     12.13 o 
  10   6   2      668.24      657.39      7.44 o 
  11   6   2        4.31        4.61      2.24 o 
  12   6   2       97.09      102.62      2.59 o 
  13   6   2       65.28       74.51      2.56 o 
  14   6   2       57.23       47.47      2.74 o 
  15   6   2       33.39       38.66      3.08 o 
   1   7   2      118.33      143.22      4.33 o 
   2   7   2      420.80      447.95      6.05 o 
   3   7   2      878.96     1060.79     12.19 o 
   4   7   2        5.27       10.14      2.11 o 
   5   7   2     1163.50     1241.63     15.92 o 
   6   7   2       65.60       68.45      2.40 o 
   7   7   2     2626.77     2619.96     28.01 o 
   8   7   2       72.73       61.10      2.32 o 
   9   7   2        7.80        7.60      2.29 o 
  10   7   2      192.05      208.06      2.76 o 
  11   7   2      142.06      154.67      2.80 o 
  12   7   2       16.31       22.84      2.47 o 
  13   7   2        2.29        5.01      2.49 o 
  14   7   2       11.84       17.48      2.83 o 
   0   8   2     1773.99     1890.60     32.74 o 
   1   8   2     2636.33     2701.39     52.35 o 
   2   8   2      786.19      977.80     18.37 o 
   3   8   2      364.46      371.85      6.00 o 
   4   8   2      678.83      682.77     11.31 o 
   5   8   2      210.79      265.95      2.81 o 
   6   8   2      170.12      160.79      2.50 o 
   7   8   2      100.62      106.78      2.63 o 
   8   8   2      177.02      192.12      2.88 o 
   9   8   2      845.38      846.11      8.35 o 
  10   8   2      345.70      354.32      5.64 o 
  11   8   2       41.73       51.75      2.76 o 
  12   8   2       74.29       76.16      2.77 o 
  13   8   2       47.64       45.71      2.76 o 
  14   8   2       17.67       25.26      3.10 o 
   1   9   2     1014.02      993.36     16.65 o 
   2   9   2       24.72       32.18      2.30 o 
   3   9   2      129.97      170.94      2.43 o 
   4   9   2      956.76     1021.79     10.09 o 
   5   9   2      525.95      585.03      9.05 o 
   6   9   2       10.85       13.50      2.09 o 
   7   9   2      308.88      314.12      3.78 o 
   8   9   2      335.12      331.45      5.66 o 
   9   9   2      210.99      206.41      3.00 o 
  10   9   2        6.53       11.63      2.55 o 
  11   9   2       96.99       96.06      2.76 o 
  12   9   2       21.22       22.75      2.59 o 
  13   9   2       59.73       53.40      2.90 o 
  14   9   2        0.72        0.42      3.75 o 
   0  10   2      222.82      190.62      6.58 o 
   1  10   2       71.59       79.37      2.08 o 
   2  10   2       30.88       28.02      2.09 o 
   3  10   2        2.41        6.30      2.20 o 
   4  10   2      404.91      441.01      6.35 o 
   5  10   2     1664.83     1633.95     17.99 o 
   6  10   2       83.48       94.85      2.50 o 
   7  10   2      742.53      728.33      7.01 o 
   8  10   2      268.75      278.70      3.19 o 
   9  10   2       61.74       59.26      2.38 o 
  10  10   2       53.99       50.14      2.43 o 
  11  10   2       92.58       92.56      2.74 o 
  12  10   2       15.94       13.01      2.57 o 
  13  10   2       39.48       44.88      2.92 o 
   1  11   2      238.56      229.10      2.84 o 
   2  11   2      968.59     1002.23     14.74 o 
   3  11   2     3594.86     3888.59     39.15 o 
   4  11   2       85.59       92.78      2.59 o 
   5  11   2       79.17       85.03      2.46 o 
   6  11   2     1221.76     1213.12     13.85 o 
   7  11   2      289.80      293.24      3.44 o 
   8  11   2      369.90      352.78      3.68 o 
   9  11   2       10.70       15.50      2.37 o 
  10  11   2       20.41       19.03      2.55 o 
  11  11   2        9.64       14.98      2.55 o 
  12  11   2       11.59       16.00      2.86 o 
  13  11   2      161.73      135.65      3.62 o 
   0  12   2       57.88       86.45      3.07 o 
   1  12   2       75.45       85.97      2.17 o 
   2  12   2      642.19      672.80      6.37 o 
   3  12   2        3.34       11.51      3.90 o 
   4  12   2      163.74      173.69      3.13 o 
   5  12   2      280.25      273.62      3.17 o 
   6  12   2       10.05        9.49      2.30 o 
   7  12   2      645.88      663.17      7.06 o 
   8  12   2       41.90       41.59      2.46 o 
   9  12   2       52.01       51.39      2.51 o 
  10  12   2        5.44        6.78      2.48 o 
  11  12   2       22.94       19.96      2.86 o 
  12  12   2       79.01       79.16      3.02 o 
   1  13   2       16.93       21.02      2.07 o 
   2  13   2      192.83      187.05      2.83 o 
   3  13   2      927.72      971.45     12.33 o 
   4  13   2        9.30       12.11      2.30 o 
   5  13   2        0.59        6.04      2.43 o 
   6  13   2      248.30      257.35      3.32 o 
   7  13   2        8.49       12.73      2.57 o 
   8  13   2       13.05       14.89      2.54 o 
   9  13   2      225.70      220.85      3.67 o 
  10  13   2       13.45       16.83      2.79 o 
  11  13   2       14.57       18.88      3.07 o 
   0  14   2        8.89       10.70      3.14 o 
   1  14   2      143.50      151.64      2.53 o 
   2  14   2        8.25       18.27      2.16 o 
   3  14   2      417.30      413.51      5.22 o 
   4  14   2      587.03      604.81      5.87 o 
   5  14   2       92.01       95.70      2.77 o 
   6  14   2       16.88       24.44      2.54 o 
   7  14   2       15.90       18.06      2.66 o 
   8  14   2       44.36       44.53      2.56 o 
   9  14   2       38.80       34.00      2.68 o 
  10  14   2       14.11       13.51      2.96 o 
  11  14   2       76.03       68.32      8.00 o 
   1  15   2       40.54       49.51      2.22 o 
   2  15   2       48.52       50.51      2.34 o 
   3  15   2       12.44       14.86      2.38 o 
   4  15   2       31.35       33.08      2.72 o 
   5  15   2     1135.25     1139.96     13.51 o 
   6  15   2       26.76       28.76      2.72 o 
   7  15   2        8.28       10.39      2.70 o 
   8  15   2      118.25      102.46      2.88 o 
   9  15   2        0.02        3.22      2.68 o 
  10  15   2       43.57       37.80      3.27 o 
   0  16   2      339.13      333.17      5.23 o 
   1  16   2        4.66       11.54      2.22 o 
   2  16   2       15.26       18.09      2.30 o 
   3  16   2      199.16      197.62      2.89 o 
   4  16   2       30.15       32.34      2.51 o 
   5  16   2      111.23      114.87      3.05 o 
   6  16   2       26.24       28.45      2.85 o 
   7  16   2        7.81        9.50      3.09 o 
   8  16   2        0.59        3.53      2.99 o 
   9  16   2        0.02       -2.96     15.45 o 
   1  17   2      104.83      104.54      2.65 o 
   2  17   2        0.19        5.71      2.38 o 
   3  17   2        3.54        4.66      2.53 o 
   4  17   2        6.58        9.96      2.58 o 
   5  17   2        2.20        6.46      2.67 o 
   6  17   2       90.40       75.69      3.20 o 
   7  17   2       24.65       24.43      3.02 o 
   0  18   2        0.44        5.56      3.68 o 
   1  18   2        0.15        2.94      2.67 o 
   2  18   2       28.72       30.67      2.60 o 
   3  18   2      193.22      164.63      3.07 o 
   4  18   2        0.23        4.82      2.75 o 
   5  18   2       15.74       16.54      2.88 o 
   6  18   2       52.72       40.76      8.90 o 
   1  19   2       13.14       13.37      2.80 o 
   2  19   2        1.38        6.92      2.93 o 
   3  19   2       17.51       22.06      3.21 o 
   1   1   3     3650.93     3544.34     38.96 o 
   2   1   3      977.54      854.94      8.78 o 
   3   1   3     1473.99     1382.19     12.26 o 
   4   1   3       18.98       31.87      2.05 o 
   5   1   3     1305.20     1266.94     12.80 o 
   6   1   3      584.17      676.76     11.10 o 
   7   1   3      587.90      543.13      6.90 o 
   8   1   3     2287.32     2353.08     24.58 o 
   9   1   3      686.97      682.94      6.33 o 
  10   1   3       13.21       12.15      2.18 o 
  11   1   3       19.38       19.85      2.29 o 
  12   1   3      276.77      260.24      3.18 o 
  13   1   3       43.38       50.62      2.44 o 
  14   1   3       61.33       67.03      2.52 o 
  15   1   3        2.91       10.30      2.69 o 
   0   2   3     5831.90     5662.87     80.08 o 
   1   2   3     4255.02     4104.21     43.01 o 
   2   2   3       44.33       48.87      2.15 o 
   3   2   3      850.60      773.64      6.46 o 
   4   2   3      204.47      239.23      3.59 o 
   5   2   3       15.41       17.59      1.98 o 
   6   2   3     1372.71     1422.41     21.32 o 
   7   2   3       48.86       78.90      2.50 o 
   8   2   3      135.57      154.44      2.43 o 
   9   2   3      830.41      870.88     10.12 o 
  10   2   3     1552.83     1474.94     14.59 o 
  11   2   3     1623.57     1604.17     12.50 o 
  12   2   3      310.52      303.27      3.82 o 
  13   2   3        3.28        6.65      2.27 o 
  14   2   3       16.83       13.91      2.53 o 
  15   2   3        9.09        5.56      2.62 o 
   1   3   3        4.32        3.78      1.96 o 
   2   3   3     9147.87     8692.68     72.30 o 
   3   3   3       38.22       52.58      2.05 o 
   4   3   3     2119.67     2054.74     32.29 o 
   5   3   3      187.88      139.85      2.56 o 
   6   3   3      481.13      496.77      5.56 o 
   7   3   3     1365.71     1386.53     16.17 o 
   8   3   3     2168.58     2026.16     20.33 o 
   9   3   3      394.73      409.44      3.88 o 
  10   3   3      367.57      327.29      3.45 o 
  11   3   3        0.14        8.22      2.17 o 
  12   3   3      879.28      834.55      7.67 o 
  13   3   3        3.68       10.59      2.28 o 
  14   3   3      554.41      561.26      7.73 o 
  15   3   3        0.76        8.06      2.81 o 
   0   4   3       14.04       38.31      8.51 o 
   1   4   3        8.30        2.11      1.82 o 
   2   4   3      389.66      428.93      5.14 o 
   3   4   3     1992.91     2039.13     22.00 o 
   4   4   3     4984.46     5040.24     82.63 o 
   5   4   3       34.26       35.81      2.15 o 
   6   4   3     5250.69     5438.42     53.59 o 
   7   4   3      640.30      706.55      8.32 o 
   8   4   3       66.82       69.62      2.17 o 
   9   4   3      176.14      234.65      2.61 o 
  10   4   3        0.32        5.63      2.19 o 
  11   4   3       86.97       84.61      2.45 o 
  12   4   3      137.80      137.61      2.61 o 
  13   4   3        0.15        5.16      2.24 o 
  14   4   3       52.39       54.60      2.69 o 
  15   4   3        1.49        3.34      2.90 o 
   1   5   3     2057.22     1958.56     33.52 o 
   2   5   3     4228.34     4085.25     52.95 o 
   3   5   3       57.88       50.76      2.08 o 
   4   5   3     3939.97     3787.23     50.62 o 
   5   5   3     2974.37     3175.10     54.69 o 
   6   5   3       10.91        5.30      2.07 o 
   7   5   3       57.82       43.40      2.48 o 
   8   5   3      473.89      463.35      4.96 o 
   9   5   3      581.00      569.64      5.33 o 
  10   5   3      908.76      929.67      9.24 o 
  11   5   3       35.85       30.38      2.40 o 
  12   5   3       56.33       64.88      2.46 o 
  13   5   3        0.01        7.72      2.43 o 
  14   5   3      773.47      744.74     10.34 o 
  15   5   3        1.20        8.09      2.92 o 
   0   6   3     2492.23     2259.35     54.71 o 
   1   6   3      564.41      553.37      6.16 o 
   2   6   3      967.15     1032.70     12.15 o 
   3   6   3      921.76      958.83     13.28 o 
   4   6   3     2121.61     2122.26     32.36 o 
   5   6   3        8.15        8.59      2.03 o 
   6   6   3     1590.20     1499.43     17.45 o 
   7   6   3      202.11      210.83      3.05 o 
   8   6   3     2400.00     2398.89     24.65 o 
   9   6   3     1422.30     1459.49     14.57 o 
  10   6   3     1173.80     1118.33     13.02 o 
  11   6   3       52.03       46.10      2.49 o 
  12   6   3       81.77       92.09      2.92 o 
  13   6   3      210.00      189.23      2.94 o 
  14   6   3       26.44       27.48      2.72 o 
  15   6   3        5.21       24.30     11.66 o 
   1   7   3      274.82      269.73      3.95 o 
   2   7   3     1086.68     1040.74     16.46 o 
   3   7   3       65.71       68.92      2.21 o 
   4   7   3     3050.28     3112.12     30.91 o 
   5   7   3       51.83       73.57      2.31 o 
   6   7   3      885.01      881.04      9.91 o 
   7   7   3     1160.99     1211.43     17.42 o 
   8   7   3      265.20      284.24      3.40 o 
   9   7   3       63.20       68.87      2.57 o 
  10   7   3       10.90        5.37      2.40 o 
  11   7   3       32.14       25.02      2.52 o 
  12   7   3        3.35        7.35      2.65 o 
  13   7   3        0.00        3.97      2.68 o 
  14   7   3      371.42      313.81      5.85 o 
   0   8   3      616.85      591.95      6.10 o 
   1   8   3        0.29        6.07      1.98 o 
   2   8   3       18.51       26.89      1.97 o 
   3   8   3      844.29      924.21     10.51 o 
   4   8   3     2096.36     2043.28     16.73 o 
   5   8   3       76.33       96.41      2.30 o 
   6   8   3     1645.11     1581.24     24.92 o 
   7   8   3      128.06      122.84      2.61 o 
   8   8   3     1107.07     1104.68     12.51 o 
   9   8   3      168.26      133.69      2.48 o 
  10   8   3      482.11      470.91      6.89 o 
  11   8   3       12.07       15.21      2.53 o 
  12   8   3      395.19      366.21      5.80 o 
  13   8   3        2.76        7.11      2.62 o 
  14   8   3        0.03        4.47      2.99 o 
   1   9   3      248.46      254.89      4.42 o 
   2   9   3      682.16      665.26     10.85 o 
   3   9   3        2.30        7.04      1.91 o 
   4   9   3      386.18      414.80      6.02 o 
   5   9   3      447.82      482.99      4.79 o 
   6   9   3      766.13      771.80     10.89 o 
   7   9   3     1110.05     1065.66      6.91 o 
   8   9   3       42.01       42.62      2.34 o 
   9   9   3      288.23      273.58      4.52 o 
  10   9   3        5.18       13.39      2.35 o 
  11   9   3       35.56       40.87      2.61 o 
  12   9   3        2.37        6.03      2.69 o 
  13   9   3        0.38        3.38      2.67 o 
  14   9   3        0.99        0.17      5.16 o 
   0  10   3      181.13      196.05      5.18 o 
   1  10   3       73.33       87.39      2.14 o 
   2  10   3        6.12       12.29      2.08 o 
   3  10   3       41.55       46.25      2.16 o 
   4  10   3      474.60      488.81      7.53 o 
   5  10   3      291.59      287.58      2.69 o 
   6  10   3     1056.51     1069.98     11.98 o 
   7  10   3     1015.78     1037.30      8.74 o 
   8  10   3     1241.71     1202.79     16.07 o 
   9  10   3      142.52      143.84      2.68 o 
  10  10   3      179.20      175.55      2.82 o 
  11  10   3       38.86       32.90      2.78 o 
  12  10   3      443.86      426.00      6.01 o 
  13  10   3       48.03       38.59      2.88 o 
   1  11   3       70.04       75.93      2.03 o 
   2  11   3      179.26      195.57      2.35 o 
   3  11   3        4.16        5.79      2.26 o 
   4  11   3        1.20        3.47      2.06 o 
   5  11   3      223.67      242.12      3.91 o 
   6  11   3      561.64      566.75      9.58 o 
   7  11   3        0.64        3.93      2.22 o 
   8  11   3       37.33       26.84      2.37 o 
   9  11   3      173.83      159.96      2.86 o 
  10  11   3       68.70       67.65      2.68 o 
  11  11   3       78.47       79.24      2.89 o 
  12  11   3       10.89       13.25      2.81 o 
   0  12   3        9.57       19.66      2.83 o 
   1  12   3      305.23      337.40      4.11 o 
   2  12   3       20.49       26.02      2.10 o 
   3  12   3       85.40      101.94      2.48 o 
   4  12   3       35.63       35.21      2.58 o 
   5  12   3      114.46      120.12      2.57 o 
   6  12   3       73.10       77.94      2.41 o 
   7  12   3      289.56      275.12      2.99 o 
   8  12   3       61.63       60.12      2.45 o 
   9  12   3      205.81      188.45      2.93 o 
  10  12   3        3.11        7.14      2.67 o 
  11  12   3       18.95       14.35      2.82 o 
  12  12   3        9.40       12.00      2.94 o 
   1  13   3       50.36       52.42      2.17 o 
   2  13   3        5.50       12.77      2.12 o 
   3  13   3        4.33        7.07      2.12 o 
   4  13   3       33.83       44.48      2.44 o 
   5  13   3      272.09      285.95      3.10 o 
   6  13   3      344.42      370.60      4.53 o 
   7  13   3      161.98      158.53      2.90 o 
   8  13   3        0.05        1.36      2.33 o 
   9  13   3       80.28       78.05      2.75 o 
  10  13   3       21.97       22.31      2.76 o 
  11  13   3        0.67        4.68      2.81 o 
   0  14   3       79.01       87.98      3.23 o 
   1  14   3        5.83        7.34      2.08 o 
   2  14   3        0.64        3.48      2.13 o 
   3  14   3      201.52      205.06      2.82 o 
   4  14   3       91.27       91.36      2.59 o 
   5  14   3      154.89      167.07      2.87 o 
   6  14   3      705.05      692.35     11.79 o 
   7  14   3      132.94      131.78      3.14 o 
   8  14   3       68.06       61.07      2.87 o 
   9  14   3        9.19       10.82      2.86 o 
  10  14   3        0.75        7.56      3.06 o 
   1  15   3       11.96       15.03      2.23 o 
   2  15   3       59.16       51.97      2.46 o 
   3  15   3        3.11        7.80      2.17 o 
   4  15   3       38.47       48.01      2.70 o 
   5  15   3      184.95      181.56      3.31 o 
   6  15   3        2.16        7.11      2.71 o 
   7  15   3       17.60       17.53      2.81 o 
   8  15   3       15.32       12.61      2.68 o 
   9  15   3       65.89       58.79      2.90 o 
   0  16   3       12.06       18.23      3.33 o 
   1  16   3        4.97       13.51      2.45 o 
   2  16   3        0.03        5.48      2.33 o 
   3  16   3       13.73       19.87      2.43 o 
   4  16   3       12.58       19.60      2.43 o 
   5  16   3       22.56       24.37      2.96 o 
   6  16   3      312.57      278.75      4.71 o 
   7  16   3       40.36       41.18      3.24 o 
   8  16   3       23.71       28.79      2.95 o 
   1  17   3       47.20       55.55      2.47 o 
   2  17   3       63.79       61.13      2.53 o 
   3  17   3       20.69       35.52      2.77 o 
   4  17   3      153.70      146.90      2.94 o 
   5  17   3       89.33       75.74      2.87 o 
   6  17   3        9.74        8.10      2.78 o 
   7  17   3       16.54       15.81      3.28 o 
   0  18   3        5.37       10.59      3.47 o 
   1  18   3       11.17       11.46      2.56 o 
   2  18   3       33.30       31.20      2.72 o 
   3  18   3       10.42       15.65      2.77 o 
   4  18   3      153.53      127.37      3.31 o 
   5  18   3       48.57       42.97      3.00 o 
   1  19   3        2.18        4.90      2.75 o 
   2  19   3        0.69        4.33      2.79 o 
   0   0   4     2875.67     2903.38     67.89 o 
   1   0   4     1180.13     1250.73     20.63 o 
   2   0   4      441.91      542.18     35.36 o 
   3   0   4     2382.77     2480.78     45.21 o 
   4   0   4        9.68       30.19      2.64 o 
   5   0   4    12010.37    11599.95    185.75 o 
   6   0   4      293.59      324.92      4.14 o 
   7   0   4      239.34      180.61      3.74 o 
   8   0   4     1393.70     1402.59     26.78 o 
   9   0   4       38.24       40.84      3.39 o 
  10   0   4      299.90      296.06      3.97 o 
  11   0   4       92.62       59.43      3.10 o 
  12   0   4      179.85      212.09      4.10 o 
  13   0   4      318.68      267.51      6.67 o 
  14   0   4       66.90       68.43      4.45 o 
  15   0   4      106.35      101.19      4.51 o 
   1   1   4     6806.79     6532.27     50.71 o 
   2   1   4     3782.67     3578.10     46.84 o 
   3   1   4     6872.72     6388.25     58.75 o 
   4   1   4      862.91      761.73     10.13 o 
   5   1   4     1973.94     2095.56     21.76 o 
   6   1   4      657.85      689.90     11.64 o 
   7   1   4      277.17      264.87      3.52 o 
   8   1   4     2005.58     2024.50     15.76 o 
   9   1   4     3078.41     2901.87     32.33 o 
  10   1   4      140.51      113.71      2.41 o 
  11   1   4       85.20       84.19      2.33 o 
  12   1   4       21.91       19.37      2.31 o 
  13   1   4     1162.38     1105.05     12.58 o 
  14   1   4      110.03      102.16      2.87 o 
  15   1   4      356.76      353.06      5.74 o 
   0   2   4    16261.13    15209.99    222.10 o 
   1   2   4     3379.64     3204.27     27.57 o 
   2   2   4    10949.84    10928.10    153.74 o 
   3   2   4       36.67       57.33      4.24 o 
   4   2   4      203.58      232.03      2.79 o 
   5   2   4      186.99      166.87      2.44 o 
   6   2   4      437.67      494.70      6.26 o 
   7   2   4      604.25      612.33      8.08 o 
   8   2   4       80.53       83.01      2.32 o 
   9   2   4       35.16       43.44      2.07 o 
  10   2   4      335.39      349.69      4.38 o 
  11   2   4      261.75      259.51      2.82 o 
  12   2   4      383.55      379.05      4.61 o 
  13   2   4       38.13       36.58      2.57 o 
  14   2   4       23.89       28.45      2.65 o 
  15   2   4       18.86       17.78      2.95 o 
   1   3   4        0.90       10.62      1.73 o 
   2   3   4       17.41       41.55      5.60 o 
   3   3   4     4706.72     4769.39     53.32 o 
   4   3   4      142.32      184.84      5.25 o 
   5   3   4        5.32        6.55      1.80 o 
   6   3   4      290.84      290.60      4.02 o 
   7   3   4     2502.30     2545.94     27.87 o 
   8   3   4      225.25      207.81      2.60 o 
   9   3   4       36.66       54.35      2.20 o 
  10   3   4      444.64      454.20      6.54 o 
  11   3   4      128.19      128.69      2.73 o 
  12   3   4       16.77       19.06      2.48 o 
  13   3   4       16.22       21.99      2.55 o 
  14   3   4       74.72       80.84      2.85 o 
  15   3   4      101.01       97.77      3.05 o 
   0   4   4      106.31       94.72      2.83 o 
   1   4   4       32.15       22.59      1.73 o 
   2   4   4      415.67      428.58      3.84 o 
   3   4   4     1492.98     1398.86     25.27 o 
   4   4   4      378.58      413.90      6.20 o 
   5   4   4      832.22      731.25      8.65 o 
   6   4   4      823.11      816.02     11.36 o 
   7   4   4     2371.11     2358.08     28.99 o 
   8   4   4      103.86      100.23      2.40 o 
   9   4   4       16.58       38.68      2.17 o 
  10   4   4       64.02       52.99      2.52 o 
  11   4   4      990.14      885.76      9.07 o 
  12   4   4       57.75       57.75      2.60 o 
  13   4   4       10.09       17.62      2.63 o 
  14   4   4        1.83        4.44      2.58 o 
  15   4   4       99.34      104.52      3.07 o 
   1   5   4        0.03        2.24      1.71 o 
   2   5   4      423.40      368.02      5.06 o 
   3   5   4      106.35      156.21     12.06 o 
   4   5   4      771.23      812.93     12.66 o 
   5   5   4      166.40      180.42      2.81 o 
   6   5   4      143.84      165.77      2.44 o 
   7   5   4      655.78      788.79      9.64 o 
   8   5   4       42.20       24.59      2.23 o 
   9   5   4      578.98      553.49      4.36 o 
  10   5   4      472.27      465.19      5.08 o 
  11   5   4        0.00        4.82      2.34 o 
  12   5   4       12.78       15.19      2.58 o 
  13   5   4        2.25        7.42      2.60 o 
  14   5   4        0.37        2.20      2.62 o 
  15   5   4       14.48       10.12      3.03 o 
   0   6   4       95.08      114.28      3.11 o 
   1   6   4      765.45      753.88      7.72 o 
   2   6   4      966.49     1067.14     17.56 o 
   3   6   4        0.06        8.13      1.83 o 
   4   6   4       22.21       13.65      1.90 o 
   5   6   4     1262.04     1342.51     20.55 o 
   6   6   4      377.81      407.51      4.17 o 
   7   6   4       29.32       29.68      2.22 o 
   8   6   4      697.39      650.40      8.19 o 
   9   6   4      622.72      619.23      5.24 o 
  10   6   4       29.19       34.94      2.38 o 
  11   6   4      113.19      114.67      2.54 o 
  12   6   4       12.06       18.72      2.50 o 
  13   6   4       32.39       33.93      2.72 o 
  14   6   4        3.68        6.28      2.77 o 
   1   7   4       13.74       17.96      1.86 o 
   2   7   4      446.36      458.21      6.74 o 
   3   7   4     1616.40     1719.10     27.51 o 
   4   7   4        4.48       13.73      1.86 o 
   5   7   4      162.66      143.11      3.39 o 
   6   7   4      135.39      159.63      2.90 o 
   7   7   4      268.88      237.80      3.99 o 
   8   7   4       33.93       31.86      2.43 o 
   9   7   4       10.54       11.07      2.26 o 
  10   7   4       12.35       15.53      2.36 o 
  11   7   4        2.99        3.88      2.45 o 
  12   7   4       86.47       78.63      2.77 o 
  13   7   4      155.81      154.23      5.30 o 
  14   7   4       34.56       34.56      2.92 o 
   0   8   4       22.57       41.37      2.81 o 
   1   8   4       21.37       37.26      2.48 o 
   2   8   4      899.31      921.49     15.48 o 
   3   8   4      107.66      121.51      2.21 o 
   4   8   4      102.58       97.86      2.28 o 
   5   8   4      137.61      157.01      2.48 o 
   6   8   4       49.57       64.39      2.42 o 
   7   8   4      257.25      279.43      5.17 o 
   8   8   4      114.58      102.50      2.57 o 
   9   8   4       11.18        5.74      2.18 o 
  10   8   4       63.38       53.84      2.41 o 
  11   8   4        0.02        7.82      2.52 o 
  12   8   4       82.75      101.20      3.05 o 
  13   8   4        0.42       11.00      3.04 o 
  14   8   4       22.10       31.81      3.00 o 
   1   9   4       29.14       22.43      1.90 o 
   2   9   4       95.42       90.18      2.12 o 
   3   9   4       63.64       66.73      4.12 o 
   4   9   4      237.18      267.47      3.40 o 
   5   9   4        2.12        7.34      2.04 o 
   6   9   4        0.00        3.77      2.07 o 
   7   9   4       10.24        8.33      2.35 o 
   8   9   4      165.38      163.00      2.89 o 
   9   9   4      138.14      135.34      2.54 o 
  10   9   4      605.75      586.70      8.03 o 
  11   9   4      104.73      101.82      2.87 o 
  12   9   4        0.24        7.51      2.64 o 
  13   9   4       51.97       57.97      3.18 o 
   0  10   4     3892.21     4008.68     90.08 o 
   1  10   4      865.69      925.53     10.60 o 
   2  10   4        3.44        7.59      1.97 o 
   3  10   4       11.75       15.26      2.13 o 
   4  10   4       28.67       33.87      2.14 o 
   5  10   4      602.01      611.29      3.51 o 
   6  10   4      246.25      250.77      3.33 o 
   7  10   4      432.19      410.82      5.33 o 
   8  10   4       68.19       67.33      2.43 o 
   9  10   4       57.87       48.94      2.47 o 
  10  10   4      167.77      169.98      2.80 o 
  11  10   4       39.97       48.11      2.74 o 
  12  10   4       67.79       74.56      3.70 o 
  13  10   4       27.56       35.01      3.00 o 
   1  11   4       52.05       40.87      1.93 o 
   2  11   4       10.58       15.52      2.05 o 
   3  11   4       61.07       52.53      2.18 o 
   4  11   4      156.94      177.34      2.66 o 
   5  11   4       16.82       22.20      2.21 o 
   6  11   4        5.08       13.23      2.37 o 
   7  11   4        0.03        3.89      2.19 o 
   8  11   4       46.68       58.83      2.46 o 
   9  11   4        6.04        4.81      2.39 o 
  10  11   4       29.12       43.94      2.54 o 
  11  11   4        2.94        7.13      2.68 o 
  12  11   4       11.80       18.96      3.04 o 
   0  12   4      921.48     1038.59     11.17 o 
   1  12   4       39.88       44.37      1.95 o 
   2  12   4       27.10       35.88      2.11 o 
   3  12   4      123.39      132.33      2.63 o 
   4  12   4        1.40        7.97      2.23 o 
   5  12   4      735.71      693.13      7.49 o 
   6  12   4        0.50        5.04      2.27 o 
   7  12   4      541.46      534.79      5.41 o 
   8  12   4      114.68      114.36      2.68 o 
   9  12   4        0.00        4.11      2.39 o 
  10  12   4       85.99       90.45      2.77 o 
  11  12   4      400.90      358.05     11.84 o 
  12  12   4        3.98        7.16      2.94 o 
   1  13   4       86.58       89.81      2.27 o 
   2  13   4      269.38      303.69      2.77 o 
   3  13   4      117.32      116.25      2.47 o 
   4  13   4       99.14      116.86      2.76 o 
   5  13   4       42.52       45.66      2.74 o 
   6  13   4        7.37        8.89      2.27 o 
   7  13   4       29.50       31.32      2.51 o 
   8  13   4      438.87      430.59      5.99 o 
   9  13   4       16.64       17.94      2.53 o 
  10  13   4       85.14       84.76      2.84 o 
  11  13   4       11.39        7.64      2.96 o 
   0  14   4      264.74      253.30      3.70 o 
   1  14   4       43.96       41.56      2.15 o 
   2  14   4      173.63      194.78      2.72 o 
   3  14   4        0.27        3.46      2.13 o 
   4  14   4       38.65       42.69      2.59 o 
   5  14   4      364.89      360.05      3.69 o 
   6  14   4      136.68      129.78      3.14 o 
   7  14   4       11.94       12.48      2.86 o 
   8  14   4       80.04       75.95      2.89 o 
   9  14   4       21.51       27.80      2.73 o 
  10  14   4       63.32       68.75      3.17 o 
   1  15   4        6.47       13.67      2.24 o 
   2  15   4       89.72       94.94      2.49 o 
   3  15   4       27.98       25.59      2.52 o 
   4  15   4       29.86       33.61      2.50 o 
   5  15   4       27.34       32.10      2.60 o 
   6  15   4      108.88      107.80      2.95 o 
   7  15   4        0.01        5.41      2.88 o 
   8  15   4        6.37        7.36      2.79 o 
   9  15   4       44.03       47.04      3.31 o 
   0  16   4       25.67       23.29      3.37 o 
   1  16   4        2.64        5.94      2.42 o 
   2  16   4        9.80       15.38      2.49 o 
   3  16   4       19.51       21.26      2.58 o 
   4  16   4       23.12       31.00      2.68 o 
   5  16   4        2.77       10.08      2.84 o 
   6  16   4      139.91      133.09      3.25 o 
   7  16   4       13.09       11.25      2.95 o 
   8  16   4        0.87        5.04      3.25 o 
   1  17   4        0.98        1.25      2.60 o 
   2  17   4        0.15        3.93      2.60 o 
   3  17   4      107.79      106.53      2.89 o 
   4  17   4       51.53       46.95      2.90 o 
   5  17   4       52.98       56.75      3.08 o 
   6  17   4      183.90      160.75      3.92 o 
   7  17   4       55.83       59.30      3.55 o 
   0  18   4       96.47       87.20      3.90 o 
   1  18   4       24.67       22.97      2.61 o 
   2  18   4       15.18       17.03      2.74 o 
   3  18   4       26.18       27.71      3.10 o 
   4  18   4      302.61      270.29      6.46 o 
   5  18   4      103.74       90.13      3.08 o 
   1  19   4        4.72        6.48      2.59 o 
   1   1   5      400.02      420.90      4.73 o 
   2   1   5     2493.54     2501.88     25.96 o 
   3   1   5       14.34       37.50      1.78 o 
   4   1   5     5333.26     5342.82     63.18 o 
   5   1   5      941.90     1191.42     12.28 o 
   6   1   5     1743.17     1796.69     22.77 o 
   7   1   5      463.18      467.82      6.36 o 
   8   1   5      125.80      163.28      2.56 o 
   9   1   5       82.66       96.99      2.28 o 
  10   1   5      233.08      202.34      2.70 o 
  11   1   5       12.22       15.67      2.26 o 
  12   1   5      124.98      118.60      2.56 o 
  13   1   5      295.37      269.41      3.96 o 
  14   1   5       31.34       33.59      2.56 o 
  15   1   5       87.09       87.28      2.92 o 
   0   2   5     7044.53     6744.45    148.22 o 
   1   2   5     3957.26     3723.07     54.06 o 
   2   2   5     1956.02     1969.89     20.55 o 
   3   2   5     3101.68     3354.35     28.73 o 
   4   2   5      105.00      118.23      2.18 o 
   5   2   5       38.68       31.05      3.38 o 
   6   2   5     1319.25     1482.16     19.19 o 
   7   2   5      674.90      692.89     10.07 o 
   8   2   5        2.39        7.62      1.92 o 
   9   2   5       72.54       67.27      2.14 o 
  10   2   5       37.14       28.43      2.24 o 
  11   2   5     1125.23     1137.37     12.33 o 
  12   2   5       49.46       70.28      2.50 o 
  13   2   5       55.60       53.42      2.50 o 
  14   2   5       41.28       36.08      2.62 o 
  15   2   5      107.02       96.25      2.92 o 
   1   3   5     1946.88     1899.43     12.53 o 
   2   3   5       73.12      100.39      2.06 o 
   3   3   5     3601.15     3637.53     41.32 o 
   4   3   5     5432.39     5768.26     61.63 o 
   5   3   5       30.14       55.30      1.96 o 
   6   3   5       95.80      100.99      2.08 o 
   7   3   5     1047.42     1014.68     10.27 o 
   8   3   5       20.94       21.40      1.92 o 
   9   3   5      785.76      763.92      7.18 o 
  10   3   5       19.14       29.94      2.20 o 
  11   3   5       27.58       31.18      2.24 o 
  12   3   5      220.52      215.71      2.93 o 
  13   3   5       17.84       23.23      2.41 o 
  14   3   5      192.93      193.25      3.52 o 
  15   3   5      490.11      468.50      9.36 o 
   0   4   5     1003.03      960.00     12.99 o 
   1   4   5     4868.93     4787.52     67.87 o 
   2   4   5       81.42       92.23      2.01 o 
   3   4   5      484.93      464.54      5.91 o 
   4   4   5     1033.85     1058.99     15.70 o 
   5   4   5      426.63      415.88      5.92 o 
   6   4   5      684.49      671.52      7.70 o 
   7   4   5      591.56      579.06      6.33 o 
   8   4   5        0.62        7.32      2.04 o 
   9   4   5       18.67       19.12      2.23 o 
  10   4   5      143.59      133.91      2.37 o 
  11   4   5       78.51      106.91      2.54 o 
  12   4   5       26.74       36.49      2.46 o 
  13   4   5      248.52      250.50      3.36 o 
  14   4   5       60.26       58.05      2.82 o 
  15   4   5       12.03       17.00      2.93 o 
   1   5   5      156.39      138.33      2.24 o 
   2   5   5     3066.95     2960.56     50.53 o 
   3   5   5     1110.95      977.50      9.93 o 
   4   5   5     1499.45     1510.42     17.84 o 
   5   5   5       79.62       99.85      2.02 o 
   6   5   5      331.38      343.25      4.90 o 
   7   5   5     1322.12     1390.40     12.87 o 
   8   5   5     1102.88     1020.99     11.07 o 
   9   5   5     2817.38     2665.92     25.42 o 
  10   5   5      129.18      153.50      2.77 o 
  11   5   5      374.89      334.70      3.26 o 
  12   5   5       77.21       80.82      2.58 o 
  13   5   5      532.18      521.07      6.54 o 
  14   5   5      140.89      134.14      3.17 o 
   0   6   5       63.79       44.14      2.73 o 
   1   6   5    12123.96    11946.07    163.25 o 
   2   6   5     2923.65     3053.00     46.40 o 
   3   6   5      615.02      617.16      5.33 o 
   4   6   5       30.01       42.15      1.82 o 
   5   6   5      570.07      545.42      8.58 o 
   6   6   5       70.60       77.10      2.17 o 
   7   6   5      214.45      225.04      3.72 o 
   8   6   5       95.92       96.11      2.46 o 
   9   6   5      641.63      638.11      4.99 o 
  10   6   5      165.99      184.10      3.60 o 
  11   6   5      284.95      295.59      3.21 o 
  12   6   5        6.63       11.28      2.51 o 
  13   6   5      242.06      279.54      3.78 o 
  14   6   5        5.99        7.52      2.93 o 
   1   7   5      225.60      213.31      5.47 o 
   2   7   5     1015.41     1078.00     15.08 o 
   3   7   5      476.51      414.78      6.15 o 
   4   7   5        4.34        4.68      1.83 o 
   5   7   5      128.89      127.49      2.45 o 
   6   7   5       39.28       36.01      2.18 o 
   7   7   5      461.05      468.85      5.55 o 
   8   7   5       53.99       65.93      2.48 o 
   9   7   5      453.82      453.91      6.86 o 
  10   7   5        3.30       10.71      2.39 o 
  11   7   5      488.75      476.83      7.95 o 
  12   7   5       35.91       42.35      2.76 o 
  13   7   5       68.23       75.71      3.15 o 
  14   7   5        9.47       13.98      3.10 o 
   0   8   5        1.71        7.09      2.49 o 
   1   8   5      828.88      825.58      8.90 o 
   2   8   5      408.14      423.83      3.52 o 
   3   8   5        0.01        3.26      1.79 o 
   4   8   5      454.81      413.86      5.45 o 
   5   8   5      484.46      484.87      7.64 o 
   6   8   5      619.07      614.16      5.88 o 
   7   8   5      382.09      392.08      4.04 o 
   8   8   5      327.24      326.23      4.31 o 
   9   8   5       24.74       31.32      2.33 o 
  10   8   5      282.69      268.44      3.66 o 
  11   8   5      632.65      638.59      6.52 o 
  12   8   5      306.76      294.98      5.79 o 
  13   8   5       26.05       33.26      2.85 o 
   1   9   5      327.41      322.11      2.69 o 
   2   9   5       45.91       62.45      2.18 o 
   3   9   5      847.60      864.69      8.34 o 
   4   9   5      426.58      409.54      3.52 o 
   5   9   5      132.12      131.65      2.72 o 
   6   9   5      483.69      464.08      6.98 o 
   7   9   5      384.73      343.88      3.82 o 
   8   9   5      247.63      241.20      4.06 o 
   9   9   5      221.79      225.02      2.67 o 
  10   9   5       21.59       24.11      2.49 o 
  11   9   5       33.23       42.99      2.48 o 
  12   9   5       28.74       33.34      2.81 o 
  13   9   5        3.81        4.98      3.12 o 
   0  10   5     1747.21     1898.42     26.96 o 
   1  10   5      294.27      298.65      4.81 o 
   2  10   5      146.56      141.67      2.69 o 
   3  10   5        8.54        9.61      1.97 o 
   4  10   5       18.70       21.83      2.04 o 
   5  10   5        8.72       20.42      2.14 o 
   6  10   5      217.29      216.81      3.36 o 
   7  10   5      125.58      119.46      2.48 o 
   8  10   5       33.23       25.31      2.37 o 
   9  10   5       21.87       26.82      2.32 o 
  10  10   5        8.58        8.47      2.58 o 
  11  10   5      130.20      135.41      2.91 o 
  12  10   5       48.82       48.68      2.82 o 
  13  10   5        0.02        5.50      3.22 o 
   1  11   5       20.73       28.35      2.18 o 
   2  11   5       49.29       63.82      2.03 o 
   3  11   5        5.54       10.13      2.13 o 
   4  11   5        0.04        2.62      2.16 o 
   5  11   5       20.45       24.78      2.20 o 
   6  11   5       82.13       82.25      2.34 o 
   7  11   5       13.76       18.09      2.34 o 
   8  11   5       22.10       24.58      2.41 o 
   9  11   5      243.04      218.25      3.34 o 
  10  11   5       69.91       71.06      2.65 o 
  11  11   5        0.36        8.76      2.61 o 
  12  11   5        0.29        5.57      2.81 o 
   0  12   5       41.81       45.79      3.19 o 
   1  12   5       23.22       16.76      1.95 o 
   2  12   5        3.73        5.00      2.12 o 
   3  12   5       59.26       64.42      2.26 o 
   4  12   5       92.83      102.02      2.49 o 
   5  12   5       80.71       81.60      2.49 o 
   6  12   5        0.35        3.66      2.25 o 
   7  12   5        0.24        5.91      2.40 o 
   8  12   5       43.89       42.31      2.49 o 
   9  12   5       18.51       20.67      2.56 o 
  10  12   5        5.27       11.52      2.57 o 
  11  12   5       15.46       16.65      2.87 o 
   1  13   5        7.52       10.98      1.98 o 
   2  13   5       58.37       71.55      2.23 o 
   3  13   5        7.55        7.29      2.14 o 
   4  13   5        6.08       13.01      2.35 o 
   5  13   5       94.38       99.93      2.71 o 
   6  13   5      444.61      397.24      3.98 o 
   7  13   5        6.50        5.64      2.63 o 
   8  13   5      106.55       99.83      2.83 o 
   9  13   5       22.48       19.66      2.68 o 
  10  13   5        5.23        8.85      2.72 o 
  11  13   5       48.44       53.05      3.01 o 
   0  14   5      108.26      108.74      3.34 o 
   1  14   5      329.60      325.44      3.91 o 
   2  14   5        0.73        4.85      2.13 o 
   3  14   5       34.65       38.13      2.33 o 
   4  14   5       55.22       57.87      2.61 o 
   5  14   5      178.98      173.86      3.16 o 
   6  14   5       56.66       47.66      2.86 o 
   7  14   5       46.71       41.11      2.90 o 
   8  14   5        7.68       11.37      2.63 o 
   9  14   5       22.01       22.89      2.75 o 
  10  14   5        1.39        5.02      2.83 o 
   1  15   5       13.03       17.32      2.21 o 
   2  15   5       13.37       22.21      2.36 o 
   3  15   5        9.93       15.10      2.37 o 
   4  15   5        1.61        2.80      2.27 o 
   5  15   5       56.98       51.99      2.70 o 
   6  15   5        0.00        3.28      2.93 o 
   7  15   5       40.70       42.45      3.18 o 
   8  15   5       38.08       35.10      3.38 o 
   9  15   5      135.85      116.95      3.84 o 
   0  16   5       10.51        8.27      3.37 o 
   1  16   5       14.18       20.91      2.41 o 
   2  16   5       17.22       17.67      2.45 o 
   3  16   5        9.86       15.94      2.75 o 
   4  16   5       64.50       53.42      2.91 o 
   5  16   5        0.06        2.94      2.66 o 
   6  16   5       12.09       12.15      2.86 o 
   7  16   5        0.01        3.10      3.05 o 
   8  16   5        0.00        8.86      3.26 o 
   1  17   5       95.47       90.02      2.78 o 
   2  17   5        0.02        0.27      2.68 o 
   3  17   5      308.33      283.87      5.19 o 
   4  17   5       16.25       25.31      2.89 o 
   5  17   5        2.45        2.24      2.91 o 
   6  17   5      119.84       95.27      3.31 o 
   0  18   5       15.31        8.07      3.81 o 
   1  18   5        9.62        7.74      2.85 o 
   2  18   5       44.95       40.19      2.91 o 
   3  18   5       23.50       23.60      2.85 o 
   4  18   5       29.73       22.66      3.02 o 
   0   0   6    24381.69    22016.52     73.87 o 
   1   0   6     3282.71     3118.56     30.22 o 
   2   0   6      730.90      750.54     17.67 o 
   3   0   6     2065.18     2102.75     31.98 o 
   4   0   6      581.30      592.94      8.53 o 
   5   0   6      143.60      157.68      3.25 o 
   6   0   6     2413.83     2224.40     47.47 o 
   7   0   6        1.38        0.51      2.54 o 
   8   0   6      672.45      651.45     10.64 o 
   9   0   6       93.19      107.85      4.03 o 
  10   0   6       19.16       33.44      2.92 o 
  11   0   6        6.85       15.21      3.02 o 
  12   0   6      877.75      873.85     12.09 o 
  13   0   6       44.30       51.94      3.48 o 
  14   0   6        0.33        2.28      3.76 o 
  15   0   6        0.52        8.58      3.89 o 
   1   1   6      742.57      766.14      9.15 o 
   2   1   6      568.79      444.99      6.88 o 
   3   1   6        7.44       16.82      1.66 o 
   4   1   6     2429.67     2319.89     28.86 o 
   5   1   6       57.12       53.78      1.88 o 
   6   1   6     1189.60     1130.25     13.95 o 
   7   1   6      148.04      140.61      2.23 o 
   8   1   6     2153.57     2138.10     25.11 o 
   9   1   6        0.33        3.25      2.01 o 
  10   1   6      896.03      824.68      9.38 o 
  11   1   6       79.78       79.06      2.28 o 
  12   1   6       77.61       69.11      2.48 o 
  13   1   6      186.92      181.72      2.70 o 
  14   1   6      333.09      350.76      7.05 o 
  15   1   6        5.14       13.20      2.83 o 
   0   2   6    19732.51    18057.82    258.19 o 
   1   2   6     3345.26     3473.83     37.29 o 
   2   2   6     7954.26     7962.12     72.35 o 
   3   2   6      328.73      289.44      2.94 o 
   4   2   6       24.65       56.79      1.92 o 
   5   2   6     1463.58     1481.89     16.77 o 
   6   2   6     1272.12     1187.28     15.23 o 
   7   2   6     1020.92      981.16     11.52 o 
   8   2   6        9.91       10.48      2.05 o 
   9   2   6      237.75      224.40      2.63 o 
  10   2   6     1166.97     1176.24      7.20 o 
  11   2   6        5.32        7.87      2.14 o 
  12   2   6      757.50      778.09      9.26 o 
  13   2   6       36.40       30.42      2.56 o 
  14   2   6        0.32        6.95      2.62 o 
  15   2   6        0.66        1.88      2.84 o 
   1   3   6      634.83      669.23      8.75 o 
   2   3   6     4099.91     4127.41     51.56 o 
   3   3   6      801.64      816.78      8.12 o 
   4   3   6       46.80       67.79      2.24 o 
   5   3   6        0.92        5.17      1.64 o 
   6   3   6        2.85        8.71      1.81 o 
   7   3   6      135.53      148.74      2.65 o 
   8   3   6      903.39      894.17      7.98 o 
   9   3   6        8.26        9.72      2.11 o 
  10   3   6      569.82      559.93      4.28 o 
  11   3   6      126.23      119.33      2.45 o 
  12   3   6      149.56      128.08      2.58 o 
  13   3   6       64.00       61.28      2.68 o 
  14   3   6        7.08        7.67      2.68 o 
  15   3   6      189.28      221.33     16.15 o 
   0   4   6      164.04      209.12      3.86 o 
   1   4   6      607.24      657.73      6.63 o 
   2   4   6      711.80      722.66      8.88 o 
   3   4   6       55.59       64.46      1.84 o 
   4   4   6      385.02      339.15      4.38 o 
   5   4   6      548.19      591.51      7.79 o 
   6   4   6      573.20      569.86      8.16 o 
   7   4   6       40.23       42.98      2.09 o 
   8   4   6       50.73       46.80      2.14 o 
   9   4   6       37.81       54.29      2.38 o 
  10   4   6      394.27      371.03      3.13 o 
  11   4   6       61.00       60.28      2.42 o 
  12   4   6       21.34       29.18      2.52 o 
  13   4   6       14.31       18.18      2.77 o 
  14   4   6       67.98       72.79      2.99 o 
   1   5   6     3247.07     3356.69     31.04 o 
   2   5   6     1238.68     1092.41     15.50 o 
   3   5   6       38.71       54.17      2.41 o 
   4   5   6      373.28      367.48      4.36 o 
   5   5   6       29.68       36.52      1.86 o 
   6   5   6       12.52       22.49      1.97 o 
   7   5   6       32.32       28.75      2.09 o 
   8   5   6      541.62      528.28      5.23 o 
   9   5   6      142.56      141.08      2.58 o 
  10   5   6        3.04        5.37      2.13 o 
  11   5   6       16.19       16.05      2.26 o 
  12   5   6      127.60      139.58      2.94 o 
  13   5   6      115.41      137.80      3.02 o 
  14   5   6      276.78      261.06      6.13 o 
   0   6   6       17.57       10.31      2.48 o 
   1   6   6      136.67      152.27      2.33 o 
   2   6   6        2.70        9.99      1.79 o 
   3   6   6     2014.13     2055.87     38.80 o 
   4   6   6       78.71      110.90      1.97 o 
   5   6   6        0.17        6.81      1.76 o 
   6   6   6      389.77      374.04      9.03 o 
   7   6   6      249.88      230.92      3.79 o 
   8   6   6        0.32        5.96      2.06 o 
   9   6   6       81.40       76.44      2.37 o 
  10   6   6       94.54       93.37      2.49 o 
  11   6   6       46.41       47.22      2.51 o 
  12   6   6       69.85       96.36      2.92 o 
  13   6   6        5.65        7.99      2.81 o 
  14   6   6        1.86        6.76      2.99 o 
   1   7   6      317.29      356.92      5.40 o 
   2   7   6      905.68     1007.65     11.14 o 
   3   7   6       31.41       34.74      1.89 o 
   4   7   6      196.46      200.58      2.42 o 
   5   7   6      496.84      520.35      6.36 o 
   6   7   6       19.86       21.54      2.10 o 
   7   7   6      253.63      239.74      3.16 o 
   8   7   6        1.85        5.41      2.19 o 
   9   7   6       15.34       24.21      2.30 o 
  10   7   6       36.01       34.48      2.53 o 
  11   7   6        0.00        7.77      2.56 o 
  12   7   6        0.10        3.82      2.59 o 
  13   7   6      151.97      145.71      3.23 o 
  14   7   6       33.21       26.39      3.18 o 
   0   8   6      277.44      281.82      3.55 o 
   1   8   6      683.23      684.73      9.40 o 
   2   8   6      779.54      777.29     10.98 o 
   3   8   6      304.18      321.78      3.78 o 
   4   8   6        2.65        6.59      1.89 o 
   5   8   6       47.19       52.56      2.15 o 
   6   8   6       66.08       67.50      2.20 o 
   7   8   6      456.54      483.33      4.97 o 
   8   8   6      210.76      208.44      2.77 o 
   9   8   6        7.67        8.20      2.38 o 
  10   8   6       24.24       30.96      2.55 o 
  11   8   6       38.19       48.30      2.56 o 
  12   8   6        3.46        7.75      2.63 o 
  13   8   6       66.13       72.23      3.20 o 
   1   9   6     1642.23     1674.23     21.01 o 
   2   9   6       35.71       32.91      1.97 o 
   3   9   6      272.09      316.46      3.64 o 
   4   9   6       30.93       32.12      2.00 o 
   5   9   6       99.82      106.78      2.22 o 
   6   9   6        8.71       17.72      2.09 o 
   7   9   6       48.51       50.78      2.28 o 
   8   9   6      913.49      871.61     11.82 o 
   9   9   6       76.88       78.51      2.54 o 
  10   9   6      263.79      275.87      4.21 o 
  11   9   6        7.42        7.73      2.57 o 
  12   9   6        0.01        3.79      2.77 o 
  13   9   6        1.23        1.90      3.01 o 
   0  10   6     2212.34     2283.29     40.23 o 
   1  10   6      138.06      158.78      2.31 o 
   2  10   6     1163.14     1199.75     11.71 o 
   3  10   6     1034.40     1091.78      9.62 o 
   4  10   6      233.26      242.05      2.76 o 
   5  10   6      253.41      256.94      3.91 o 
   6  10   6        0.15        4.19      2.12 o 
   7  10   6        5.39       15.19      2.13 o 
   8  10   6       14.11       15.37      2.29 o 
   9  10   6        0.00        3.62      2.45 o 
  10  10   6      111.90      134.99      2.79 o 
  11  10   6       55.11       53.86      2.74 o 
  12  10   6       51.19       50.40      2.95 o 
   1  11   6       37.86       37.26      1.94 o 
   2  11   6       98.43      102.17      2.34 o 
   3  11   6       35.32       44.29      2.27 o 
   4  11   6      783.11      744.13      6.98 o 
   5  11   6      135.89      155.67      3.17 o 
   6  11   6        1.36        4.48      2.17 o 
   7  11   6       17.52       20.39      2.28 o 
   8  11   6      191.54      182.56      3.93 o 
   9  11   6      160.93      171.81      2.91 o 
  10  11   6      292.39      281.27      3.66 o 
  11  11   6       21.40       22.04      2.72 o 
  12  11   6        6.71       13.54      2.81 o 
   0  12   6       99.81       99.90      2.94 o 
   1  12   6       13.37       13.65      2.20 o 
   2  12   6        0.42        5.80      2.03 o 
   3  12   6      107.77      103.52      2.29 o 
   4  12   6        0.42        6.94      2.30 o 
   5  12   6      159.03      191.32      2.79 o 
   6  12   6      122.96      129.93      2.74 o 
   7  12   6       73.38       73.81      2.52 o 
   8  12   6        8.71       13.34      2.46 o 
   9  12   6        5.90        7.57      2.52 o 
  10  12   6       42.47       38.62      2.73 o 
  11  12   6        5.78        8.10      2.81 o 
   1  13   6      670.98      667.13      7.34 o 
   2  13   6      698.13      678.62      4.93 o 
   3  13   6       16.03       15.53      2.25 o 
   4  13   6      397.42      379.66      5.29 o 
   5  13   6      102.70      121.76      2.73 o 
   6  13   6      112.67       99.88      2.82 o 
   7  13   6        0.00        7.39      2.44 o 
   8  13   6      125.90      138.83      2.93 o 
   9  13   6       29.86       21.56      2.67 o 
  10  13   6       45.95       43.43      2.97 o 
   0  14   6      296.82      312.97      4.44 o 
   1  14   6      167.12      154.24      2.71 o 
   2  14   6        8.50       10.74      2.15 o 
   3  14   6        1.33        4.44      2.31 o 
   4  14   6       99.37       98.05      2.74 o 
   5  14   6       38.31       44.60      2.56 o 
   6  14   6       62.18       64.52      2.79 o 
   7  14   6       21.99       28.20      2.86 o 
   8  14   6        0.00        4.47      2.59 o 
   9  14   6        2.80        4.75      2.81 o 
  10  14   6        3.17        3.12      5.32 o 
   1  15   6       70.18       69.25      2.47 o 
   2  15   6       18.68       20.70      2.47 o 
   3  15   6        0.70        8.25      2.43 o 
   4  15   6        7.20        3.61      2.35 o 
   5  15   6        5.63        8.78      2.60 o 
   6  15   6        1.11        6.04      2.90 o 
   7  15   6        1.67        4.42      3.02 o 
   8  15   6      101.62       88.84      3.31 o 
   9  15   6       38.04       40.89      8.68 o 
   0  16   6       74.65       82.18      3.54 o 
   1  16   6        6.83       10.56      2.42 o 
   2  16   6       38.68       41.40      2.73 o 
   3  16   6        5.29        7.18      2.68 o 
   4  16   6       77.92       78.09      2.77 o 
   5  16   6      103.92       93.02      2.92 o 
   6  16   6       13.15       16.34      2.73 o 
   7  16   6        8.22       12.19      3.36 o 
   1  17   6       88.81       74.79      2.71 o 
   2  17   6        4.31        9.19      2.62 o 
   3  17   6      139.33      128.60      3.37 o 
   4  17   6        0.04        2.21      2.98 o 
   5  17   6       43.46       39.56      2.53 o 
   6  17   6       14.48       15.90      2.95 o 
   0  18   6       91.47       74.25      4.61 o 
   1  18   6        1.65        8.95      2.75 o 
   2  18   6        6.00        9.95      2.99 o 
   3  18   6        1.27        5.73      3.08 o 
   4  18   6       22.72       21.80     14.00 o 
   1   1   7        1.38       10.63      1.70 o 
   2   1   7     6691.16     7331.45     68.54 o 
   3   1   7     1432.72     1399.20     12.70 o 
   4   1   7       99.94      135.29      2.53 o 
   5   1   7      296.99      275.47      3.29 o 
   6   1   7       32.24       46.36      1.87 o 
   7   1   7      207.16      225.32      3.23 o 
   8   1   7        9.97       14.85      1.87 o 
   9   1   7      217.65      198.26      2.65 o 
  10   1   7       17.96       17.54      2.13 o 
  11   1   7      122.14      117.66      2.53 o 
  12   1   7       15.36       20.80      2.45 o 
  13   1   7        2.47        7.10      2.50 o 
  14   1   7        9.10        9.12      2.66 o 
   0   2   7    15650.70    16858.44    175.69 o 
   1   2   7     7818.65     8011.06     81.01 o 
   2   2   7     3473.21     3753.27     47.14 o 
   3   2   7        1.32       10.00      1.66 o 
   4   2   7      113.03       70.60      1.85 o 
   5   2   7      572.97      543.24      6.62 o 
   6   2   7     1433.71     1564.53     13.78 o 
   7   2   7     1070.73     1132.89      9.74 o 
   8   2   7      864.65      736.97      5.97 o 
   9   2   7     1392.29     1454.27     12.27 o 
  10   2   7       73.05       72.45      2.26 o 
  11   2   7        1.93        8.66      2.17 o 
  12   2   7       21.61       21.77      2.44 o 
  13   2   7      126.05      144.87      2.77 o 
  14   2   7       96.50       99.67      2.99 o 
   1   3   7       30.61       32.92      1.70 o 
   2   3   7     2768.82     2940.23     27.49 o 
   3   3   7       38.17       33.36      1.73 o 
   4   3   7       48.34       70.80      1.84 o 
   5   3   7       20.62       24.63      1.80 o 
   6   3   7      378.73      343.78      4.38 o 
   7   3   7       10.52       12.31      2.01 o 
   8   3   7      399.90      383.17      5.50 o 
   9   3   7       41.68       47.29      2.21 o 
  10   3   7       81.11       78.13      3.21 o 
  11   3   7       22.02       26.74      2.26 o 
  12   3   7        0.53        8.55      2.48 o 
  13   3   7       56.04       56.35      2.72 o 
  14   3   7      253.40      231.44      3.98 o 
   0   4   7     5730.54     5704.54     71.86 o 
   1   4   7      630.08      606.59      4.92 o 
   2   4   7      471.07      479.19      6.82 o 
   3   4   7      353.57      315.78      3.51 o 
   4   4   7      531.04      521.46      5.02 o 
   5   4   7      733.64      667.71      9.95 o 
   6   4   7     1140.27     1035.32     12.35 o 
   7   4   7      568.85      560.19      6.29 o 
   8   4   7      985.26      982.23     10.55 o 
   9   4   7       11.51       14.16      2.07 o 
  10   4   7        5.54       11.11      2.09 o 
  11   4   7      919.24      887.26      7.86 o 
  12   4   7       39.15       42.44      2.54 o 
  13   4   7       47.30       43.29      2.88 o 
  14   4   7        0.22        5.41      3.03 o 
   1   5   7        9.78       10.32      1.67 o 
   2   5   7       95.04      146.98      2.06 o 
   3   5   7     1145.66     1100.70     14.07 o 
   4   5   7     2921.04     3059.31     43.86 o 
   5   5   7      170.52      165.23      2.88 o 
   6   5   7       33.59       40.17      1.96 o 
   7   5   7      900.81      944.60     11.32 o 
   8   5   7      286.75      279.90      4.16 o 
   9   5   7       71.05       75.73      2.29 o 
  10   5   7       36.32       45.14      2.36 o 
  11   5   7       72.94       75.96      2.53 o 
  12   5   7       83.48       81.97      2.68 o 
  13   5   7        0.48        2.64      2.74 o 
  14   5   7      370.61      385.08      8.42 o 
   0   6   7     3417.98     3817.02     84.47 o 
   1   6   7     3370.39     3266.58     38.82 o 
   2   6   7     2799.98     2871.04     31.22 o 
   3   6   7     1119.67     1187.66     14.18 o 
   4   6   7     1006.97     1016.70     11.35 o 
   5   6   7     1002.89      955.64      9.75 o 
   6   6   7     1799.15     1699.23     26.55 o 
   7   6   7       16.84       20.70      2.12 o 
   8   6   7      265.00      268.49      3.26 o 
   9   6   7       17.09       18.68      2.18 o 
  10   6   7       47.15       43.59      2.43 o 
  11   6   7      949.45      978.90     10.46 o 
  12   6   7      300.32      281.17      3.88 o 
  13   6   7        4.81        9.38      2.78 o 
  14   6   7       11.57       19.52      3.18 o 
   1   7   7      431.20      407.34      5.28 o 
   2   7   7      843.81      821.01      8.41 o 
   3   7   7      344.69      314.80      2.84 o 
   4   7   7     1290.38     1333.35     14.91 o 
   5   7   7        0.29        4.68      1.85 o 
   6   7   7       58.13       65.86      2.19 o 
   7   7   7      422.59      400.39      7.60 o 
   8   7   7      208.03      220.95      2.83 o 
   9   7   7      880.62      862.94     10.03 o 
  10   7   7      176.53      176.66      2.92 o 
  11   7   7       13.18       12.96      2.69 o 
  12   7   7       23.32       22.95      2.85 o 
  13   7   7       19.09       20.69      3.15 o 
   0   8   7        0.47        1.73      2.41 o 
   1   8   7       25.60       24.03      1.82 o 
   2   8   7       78.25       94.38      3.29 o 
   3   8   7        5.80        7.67      1.88 o 
   4   8   7      104.90      103.06      2.07 o 
   5   8   7      148.45      157.67      2.45 o 
   6   8   7      362.01      375.52      4.20 o 
   7   8   7       65.66       64.82      2.22 o 
   8   8   7       86.79       93.16      2.38 o 
   9   8   7       10.55       12.85      2.30 o 
  10   8   7       90.97       85.04      2.94 o 
  11   8   7       26.52       29.12      2.72 o 
  12   8   7      167.54      176.65      3.24 o 
  13   8   7      194.35      180.79      4.00 o 
   1   9   7      752.94      748.18      7.85 o 
   2   9   7      422.79      448.14      4.98 o 
   3   9   7     1919.60     1856.53     21.80 o 
   4   9   7       12.98       20.49      1.95 o 
   5   9   7       97.41       99.01      2.34 o 
   6   9   7      652.14      650.77      6.59 o 
   7   9   7      251.09      243.62      3.95 o 
   8   9   7        5.27        5.43      2.27 o 
   9   9   7      829.15      796.22      9.91 o 
  10   9   7       50.54       56.89      2.70 o 
  11   9   7       81.01       92.10      2.71 o 
  12   9   7       24.84       26.31      2.73 o 
  13   9   7      356.58      305.74     23.83 o 
   0  10   7      418.16      429.80      7.91 o 
   1  10   7        6.49        5.49      1.94 o 
   2  10   7       39.54       47.02      1.98 o 
   3  10   7       85.27       92.80      2.36 o 
   4  10   7     1497.38     1404.00     21.67 o 
   5  10   7      410.01      436.15      4.35 o 
   6  10   7       78.80       90.34      2.34 o 
   7  10   7       65.23       67.32      2.32 o 
   8  10   7        2.38        7.38      2.42 o 
   9  10   7       77.07       78.04      2.72 o 
  10  10   7       79.61       74.69      2.72 o 
  11  10   7       61.83       69.50      2.78 o 
  12  10   7       81.09       85.70      3.10 o 
   1  11   7        0.23        6.14      1.94 o 
   2  11   7        5.67        7.56      2.19 o 
   3  11   7      137.01      142.10      2.38 o 
   4  11   7       20.25       22.02      2.37 o 
   5  11   7        1.08        2.53      2.20 o 
   6  11   7       72.18       66.10      2.34 o 
   7  11   7      141.89      150.60      2.63 o 
   8  11   7        0.24        3.09      2.42 o 
   9  11   7       36.52       42.16      2.65 o 
  10  11   7        0.13        2.29      2.69 o 
  11  11   7       64.51       68.65      2.93 o 
   0  12   7       18.51       22.70      2.74 o 
   1  12   7      148.95      159.06      2.38 o 
   2  12   7       10.08       12.46      2.16 o 
   3  12   7        3.19        7.49      2.03 o 
   4  12   7      103.70      107.31      2.48 o 
   5  12   7      121.45      123.52      2.68 o 
   6  12   7      279.46      265.17      3.13 o 
   7  12   7       24.86       30.09      2.52 o 
   8  12   7        4.66        7.19      2.46 o 
   9  12   7        0.00        2.79      2.63 o 
  10  12   7       74.47       79.75      3.05 o 
  11  12   7      135.23      137.68      3.28 o 
   1  13   7        5.47        5.80      2.14 o 
   2  13   7       76.57       81.70      2.35 o 
   3  13   7      107.43      105.65      2.48 o 
   4  13   7      110.92      107.86      2.54 o 
   5  13   7        9.56       14.19      2.50 o 
   6  13   7      117.52      112.02      2.83 o 
   7  13   7        0.75        1.35      2.48 o 
   8  13   7       39.15       42.30      2.80 o 
   9  13   7      154.33      144.36      3.13 o 
  10  13   7      151.37      147.52      3.87 o 
   0  14   7      104.84      115.24      4.26 o 
   1  14   7       19.27       25.87      2.20 o 
   2  14   7      274.30      277.32      2.83 o 
   3  14   7        5.75        9.31      2.52 o 
   4  14   7      418.32      383.57      4.72 o 
   5  14   7      211.60      203.67      2.83 o 
   6  14   7        0.55        5.15      2.58 o 
   7  14   7        9.98       11.79      2.96 o 
   8  14   7        4.06        3.56      2.76 o 
   9  14   7       22.32       21.37      2.98 o 
   1  15   7        1.48        5.84      2.34 o 
   2  15   7       24.99       33.20      2.39 o 
   3  15   7       48.78       41.36      2.54 o 
   4  15   7      115.91      116.93      2.96 o 
   5  15   7        6.16        9.58      2.76 o 
   6  15   7       57.33       58.25      3.20 o 
   7  15   7       50.36       39.89      3.20 o 
   8  15   7       35.81       33.10      3.20 o 
   0  16   7       88.71       73.17      3.73 o 
   1  16   7       12.44       20.60      2.58 o 
   2  16   7      101.80       89.07      2.82 o 
   3  16   7       34.90       37.83      2.62 o 
   4  16   7       30.82       37.71      2.75 o 
   5  16   7        1.05        6.18      2.79 o 
   6  16   7        0.49        7.01      3.13 o 
   7  16   7        0.00        4.65      3.28 o 
   1  17   7       65.57       65.41      2.75 o 
   2  17   7      117.39      105.06      2.85 o 
   3  17   7       90.62       77.68      3.20 o 
   4  17   7      182.86      166.83      3.55 o 
   5  17   7       20.47       19.12      2.92 o 
   0  18   7       11.01       21.56      4.03 o 
   1  18   7        0.06        4.23      2.75 o 
   2  18   7       43.48       41.38      3.08 o 
   0   0   8     1283.25     1506.16     36.06 o 
   1   0   8     2752.63     2535.77     47.32 o 
   2   0   8       51.18       50.65      2.40 o 
   3   0   8      494.27      472.63      9.91 o 
   4   0   8      818.17      768.31     10.16 o 
   5   0   8     1618.80     1504.43     26.81 o 
   6   0   8      403.74      398.44      4.96 o 
   7   0   8     5820.29     5321.09     66.51 o 
   8   0   8      156.73      180.31      3.37 o 
   9   0   8      618.87      567.30      6.81 o 
  10   0   8      243.93      235.18      3.82 o 
  11   0   8      917.22      890.45      8.51 o 
  12   0   8      402.65      416.57      8.41 o 
  13   0   8      116.76      104.64      3.96 o 
  14   0   8       10.01       15.51      3.92 o 
   1   1   8      957.81      934.11     11.00 o 
   2   1   8      126.69      124.33      2.82 o 
   3   1   8     3884.98     3799.10     38.69 o 
   4   1   8       87.11       99.23      1.85 o 
   5   1   8       53.69       67.42      1.87 o 
   6   1   8      129.58      128.32      2.19 o 
   7   1   8      168.32      168.24      2.49 o 
   8   1   8       14.05       18.10      2.08 o 
   9   1   8      135.41      150.76      2.26 o 
  10   1   8        6.35        4.04      2.12 o 
  11   1   8       41.57       35.32      2.29 o 
  12   1   8        7.83       10.23      2.44 o 
  13   1   8      202.89      189.11      2.98 o 
  14   1   8        1.35        3.07      2.69 o 
   0   2   8     2206.18     2340.29     22.08 o 
   1   2   8       94.76       98.22      3.90 o 
   2   2   8      477.01      478.39      6.25 o 
   3   2   8      325.97      288.00      3.68 o 
   4   2   8      703.00      698.12      7.18 o 
   5   2   8     3183.02     3029.58     31.89 o 
   6   2   8      872.99      903.54     11.54 o 
   7   2   8     2964.66     2726.98     28.41 o 
   8   2   8       82.45       71.98      2.19 o 
   9   2   8      334.44      284.39      2.60 o 
  10   2   8      222.31      231.64      2.57 o 
  11   2   8      168.83      173.05      2.73 o 
  12   2   8       16.99       24.08      2.51 o 
  13   2   8      133.09      129.45      3.00 o 
  14   2   8       49.12       48.87      2.91 o 
   1   3   8      530.58      474.35      5.82 o 
   2   3   8      217.14      273.74      3.72 o 
   3   3   8     1575.38     1507.61     18.66 o 
   4   3   8      138.58      141.59      2.68 o 
   5   3   8      249.29      264.89      2.97 o 
   6   3   8        0.34       10.40      1.98 o 
   7   3   8      709.13      632.04      4.26 o 
   8   3   8        9.84        6.22      2.08 o 
   9   3   8      795.27      752.01      6.89 o 
  10   3   8       61.21       55.57      2.30 o 
  11   3   8       88.19       80.03      2.48 o 
  12   3   8       26.25       30.00      2.46 o 
  13   3   8      210.36      190.94      3.35 o 
  14   3   8       12.87       15.07      3.05 o 
   0   4   8      486.23      502.42      9.75 o 
   1   4   8      476.52      436.69      4.20 o 
   2   4   8      288.74      276.86      3.40 o 
   3   4   8       14.81       15.67      1.70 o 
   4   4   8        1.23       14.54      1.81 o 
   5   4   8      993.63      927.68     10.07 o 
   6   4   8        3.79        7.08      2.04 o 
   7   4   8      381.36      354.34      4.02 o 
   8   4   8      226.31      236.94      3.64 o 
   9   4   8      135.59      132.35      2.45 o 
  10   4   8       11.73       16.68      2.19 o 
  11   4   8      144.81      140.09      2.61 o 
  12   4   8       19.16       29.03      2.54 o 
  13   4   8      167.23      160.85      3.05 o 
  14   4   8        2.13        0.61      3.11 o 
   1   5   8       11.11       10.03      1.65 o 
   2   5   8     1458.61     1487.78     11.32 o 
   3   5   8       34.29       31.96      1.75 o 
   4   5   8     1750.26     1663.45     16.33 o 
   5   5   8     1600.19     1479.02     16.84 o 
   6   5   8      528.11      502.83      4.51 o 
   7   5   8       78.27       61.04      2.17 o 
   8   5   8      475.99      509.28      7.16 o 
   9   5   8      127.52      123.52      2.53 o 
  10   5   8        4.04        6.78      2.12 o 
  11   5   8        9.62       11.07      2.44 o 
  12   5   8      140.34      133.96      2.87 o 
  13   5   8       97.47      110.67      3.14 o 
  14   5   8       11.68       11.52      7.92 o 
   0   6   8      936.69     1033.23     21.38 o 
   1   6   8      248.60      258.85      2.97 o 
   2   6   8      115.30      115.39      2.00 o 
   3   6   8     1045.15     1024.58     12.72 o 
   4   6   8      436.01      472.59      5.62 o 
   5   6   8      288.01      227.98      3.54 o 
   6   6   8      652.05      701.49      5.78 o 
   7   6   8      190.87      193.90      2.42 o 
   8   6   8      129.28      121.27      2.67 o 
   9   6   8      384.62      364.85      4.00 o 
  10   6   8       47.50       54.02      2.41 o 
  11   6   8        3.33        7.13      2.51 o 
  12   6   8       11.93        9.76      2.61 o 
  13   6   8       33.20       45.02      3.17 o 
   1   7   8       28.25       39.12      1.85 o 
   2   7   8      364.86      376.41      4.18 o 
   3   7   8       49.22       51.75      2.02 o 
   4   7   8        7.19        8.25      2.03 o 
   5   7   8       21.47       27.33      2.10 o 
   6   7   8       34.98       37.99      2.08 o 
   7   7   8      217.82      214.50      2.58 o 
   8   7   8      171.44      167.24      2.50 o 
   9   7   8       70.95       65.66      2.47 o 
  10   7   8        6.27        9.64      2.48 o 
  11   7   8       54.18       59.07      2.61 o 
  12   7   8       22.86       29.20      2.81 o 
  13   7   8        6.24        7.70      3.05 o 
   0   8   8        0.46        6.29      2.63 o 
   1   8   8       48.89       61.42      1.96 o 
   2   8   8      812.62      794.79      6.69 o 
   3   8   8      267.31      255.78      3.36 o 
   4   8   8       29.48       32.40      1.90 o 
   5   8   8     1723.23     1686.73     16.45 o 
   6   8   8      262.76      278.41      3.65 o 
   7   8   8        7.18        8.30      2.11 o 
   8   8   8       48.66       58.00      2.29 o 
   9   8   8      196.38      202.52      3.74 o 
  10   8   8      151.82      155.15      2.80 o 
  11   8   8       72.05       73.72      2.84 o 
  12   8   8       25.02       17.86      3.03 o 
  13   8   8       45.91       44.13      3.88 o 
   1   9   8      115.20      118.60      2.17 o 
   2   9   8       80.43       81.66      1.93 o 
   3   9   8       40.34       42.80      2.11 o 
   4   9   8      587.28      576.90      7.91 o 
   5   9   8      713.43      739.92      9.76 o 
   6   9   8       42.02       42.98      2.20 o 
   7   9   8        3.12        4.43      2.08 o 
   8   9   8        0.37        0.83      2.22 o 
   9   9   8      107.45      114.90      2.66 o 
  10   9   8       47.65       48.26      2.82 o 
  11   9   8       21.30       25.39      2.76 o 
  12   9   8        3.38        6.05      2.90 o 
   0  10   8       88.98      108.42      2.81 o 
   1  10   8      310.17      330.38      4.34 o 
   2  10   8        8.03        5.60      1.84 o 
   3  10   8       11.42       11.23      2.24 o 
   4  10   8       11.35       11.30      2.24 o 
   5  10   8      760.97      768.85      9.71 o 
   6  10   8       14.59       22.83      2.16 o 
   7  10   8      244.30      252.21      2.70 o 
   8  10   8       20.60       25.13      2.50 o 
   9  10   8        0.60        2.87      2.38 o 
  10  10   8        5.03        6.05      2.74 o 
  11  10   8        0.33        5.30      2.74 o 
  12  10   8        2.63        4.49      3.20 o 
   1  11   8      569.74      583.95      8.10 o 
   2  11   8       39.75       33.77      2.08 o 
   3  11   8      221.75      232.11      3.33 o 
   4  11   8      125.82      141.56      2.60 o 
   5  11   8        8.13       16.22      2.35 o 
   6  11   8       12.86       14.33      2.32 o 
   7  11   8      212.02      210.88      2.92 o 
   8  11   8       84.80       78.80      2.73 o 
   9  11   8      347.85      350.04      4.94 o 
  10  11   8       22.27       21.70      2.78 o 
  11  11   8       89.28      103.29      3.22 o 
   0  12   8      149.21      186.54      4.85 o 
   1  12   8        1.13        3.80      1.96 o 
   2  12   8      169.44      158.61      2.59 o 
   3  12   8       70.48       74.91      2.33 o 
   4  12   8        9.14       13.74      2.27 o 
   5  12   8       21.38       27.27      2.57 o 
   6  12   8       32.53       31.13      2.53 o 
   7  12   8      290.16      299.17      4.68 o 
   8  12   8       15.79       22.68      2.58 o 
   9  12   8       57.00       55.15      2.86 o 
  10  12   8      148.04      155.59      3.24 o 
   1  13   8        0.26        6.18      2.23 o 
   2  13   8      386.86      356.45      4.58 o 
   3  13   8      998.15     1012.65     12.11 o 
   4  13   8       28.50       25.42      2.47 o 
   5  13   8      356.72      358.36      4.76 o 
   6  13   8       12.01        9.91      2.58 o 
   7  13   8       63.85       62.31      2.71 o 
   8  13   8      134.02      133.95      3.33 o 
   9  13   8        4.53       13.54      2.91 o 
  10  13   8        6.42        0.22      5.94 o 
   0  14   8        0.59        4.25      2.85 o 
   1  14   8        0.16        2.01      2.22 o 
   2  14   8      109.59      117.92      2.60 o 
   3  14   8      547.66      536.77      9.91 o 
   4  14   8       54.66       57.32      2.66 o 
   5  14   8      197.75      194.59      3.94 o 
   6  14   8        4.28       10.55      2.79 o 
   7  14   8       15.18       23.54      2.88 o 
   8  14   8        2.33        7.32      3.13 o 
   9  14   8       10.50       12.69      4.26 o 
   1  15   8       85.89       77.86      2.50 o 
   2  15   8        1.62        4.88      2.33 o 
   3  15   8       67.11       76.05      2.81 o 
   4  15   8       72.67       71.51      2.95 o 
   5  15   8       21.14       20.42      2.60 o 
   6  15   8        6.56        9.50      2.73 o 
   7  15   8        0.21        6.35      3.12 o 
   8  15   8        0.64        5.41      7.82 o 
   0  16   8      512.97      454.00     10.23 o 
   1  16   8       24.74       24.32      2.60 o 
   2  16   8        2.12        0.28      2.39 o 
   3  16   8       84.36       75.46      2.78 o 
   4  16   8       74.22       60.54      2.88 o 
   5  16   8        6.36       10.25      3.03 o 
   6  16   8       42.21       43.20      3.30 o 
   1  17   8      248.92      231.87      3.82 o 
   2  17   8      129.11      105.52      3.27 o 
   3  17   8        3.84        9.18      2.77 o 
   4  17   8       30.55       30.68      2.99 o 
   1   1   9        2.01        6.64      1.59 o 
   2   1   9       87.26       63.28      1.62 o 
   3   1   9        0.08        2.12      1.49 o 
   4   1   9      351.61      366.91      4.45 o 
   5   1   9      608.38      634.60      8.63 o 
   6   1   9     1377.68     1309.27      9.16 o 
   7   1   9     6132.98     5874.31     48.25 o 
   8   1   9        4.27       15.50      2.22 o 
   9   1   9       21.05       17.32      2.07 o 
  10   1   9        0.14        3.36      2.05 o 
  11   1   9        3.92        6.68      2.33 o 
  12   1   9      110.79      104.32      2.76 o 
  13   1   9        5.02       12.53      2.69 o 
  14   1   9        6.38        8.24      2.87 o 
   0   2   9      287.25      356.77      5.21 o 
   1   2   9     1965.45     1913.95     16.97 o 
   2   2   9       17.44       12.46      1.51 o 
   3   2   9      365.49      367.94      4.03 o 
   4   2   9        3.84        4.97      1.66 o 
   5   2   9     2772.06     2696.95     20.59 o 
   6   2   9     1042.63     1065.44     11.66 o 
   7   2   9        0.58       11.21      2.34 o 
   8   2   9     1254.10     1257.40      8.35 o 
   9   2   9     2242.20     2126.34     17.40 o 
  10   2   9        5.76        4.87      2.23 o 
  11   2   9      155.76      146.59      3.27 o 
  12   2   9      170.30      194.72      3.13 o 
  13   2   9        4.06        9.38      2.79 o 
  14   2   9       57.55       60.13      3.16 o 
   1   3   9       63.26       60.42      1.79 o 
   2   3   9      660.18      608.00      7.47 o 
   3   3   9      126.53      143.76      2.03 o 
   4   3   9     1128.06     1132.62     10.94 o 
   5   3   9     1173.94     1157.56     11.08 o 
   6   3   9      817.41      792.62      9.94 o 
   7   3   9     1733.43     1724.49     22.53 o 
   8   3   9       35.93       37.68      2.03 o 
   9   3   9       70.40       73.77      2.26 o 
  10   3   9      128.01      119.02      2.54 o 
  11   3   9       36.34       36.42      2.46 o 
  12   3   9       11.52       14.72      2.60 o 
  13   3   9       72.18       98.50      3.05 o 
  14   3   9       13.76       20.48      8.60 o 
   0   4   9      874.62      860.32     11.23 o 
   1   4   9      683.40      660.90      4.42 o 
   2   4   9       18.77       19.33      1.59 o 
   3   4   9      286.88      285.20      2.46 o 
   4   4   9      822.70      801.90      7.84 o 
   5   4   9      973.12      911.91     12.21 o 
   6   4   9     1245.35     1177.90     14.00 o 
   7   4   9      218.93      215.89      2.95 o 
   8   4   9       24.45       21.62      2.06 o 
   9   4   9      162.07      161.25      2.53 o 
  10   4   9      699.92      679.84      8.71 o 
  11   4   9       38.11       39.50      2.48 o 
  12   4   9      468.04      456.06      5.69 o 
  13   4   9       20.75       28.15      2.85 o 
   1   5   9      270.96      261.26      2.82 o 
   2   5   9     2354.82     2429.35     25.74 o 
   3   5   9      175.16      184.21      2.37 o 
   4   5   9      525.78      541.15      6.78 o 
   5   5   9     1480.77     1417.20     15.07 o 
   6   5   9      934.02      973.05     11.69 o 
   7   5   9     1115.80     1016.98     11.11 o 
   8   5   9      447.31      485.14      5.91 o 
   9   5   9      710.33      707.47      7.79 o 
  10   5   9        8.33       16.57      2.37 o 
  11   5   9      161.35      144.78      2.91 o 
  12   5   9       33.31       38.02      2.70 o 
  13   5   9       28.28       33.91      2.84 o 
   0   6   9      243.24      229.25      3.28 o 
   1   6   9      155.43      157.87      2.12 o 
   2   6   9       57.85       64.56      1.83 o 
   3   6   9     3094.19     3115.13     23.37 o 
   4   6   9     1687.18     1657.61     20.37 o 
   5   6   9        7.71        7.86      2.02 o 
   6   6   9     2011.87     1941.92     31.57 o 
   7   6   9      227.67      213.12      2.45 o 
   8   6   9      390.52      350.49      4.39 o 
   9   6   9      120.11      110.27      2.58 o 
  10   6   9        0.80        6.09      2.41 o 
  11   6   9      137.70      116.89      2.83 o 
  12   6   9       15.17       16.80      2.65 o 
  13   6   9       58.21       56.27      3.07 o 
   1   7   9        7.70        9.76      1.73 o 
   2   7   9     1040.45     1003.34     11.43 o 
   3   7   9     1129.80     1176.51     14.77 o 
   4   7   9       32.57       36.06      2.13 o 
   5   7   9      822.93      800.49     11.70 o 
   6   7   9       27.67       31.18      2.09 o 
   7   7   9       35.18       36.23      2.12 o 
   8   7   9     1728.27     1723.59     17.44 o 
   9   7   9      882.00      879.51     10.73 o 
  10   7   9      146.76      146.50      2.76 o 
  11   7   9       14.36       14.28      2.70 o 
  12   7   9       72.75       77.51      2.92 o 
  13   7   9       50.44       65.85      6.13 o 
   0   8   9      910.60      876.75     10.44 o 
   1   8   9      216.98      235.98      2.66 o 
   2   8   9      288.49      280.74      2.85 o 
   3   8   9      135.24      138.88      2.26 o 
   4   8   9      119.15      116.15      2.30 o 
   5   8   9       68.79       63.06      2.16 o 
   6   8   9      194.61      181.53      2.50 o 
   7   8   9       64.17       53.42      2.29 o 
   8   8   9        2.19        8.51      2.29 o 
   9   8   9       47.95       48.78      2.55 o 
  10   8   9       39.94       45.19      2.56 o 
  11   8   9       66.35       84.04      2.89 o 
  12   8   9      147.69      131.42      3.28 o 
   1   9   9      191.36      180.18      2.45 o 
   2   9   9      123.98      122.72      2.19 o 
   3   9   9      283.21      278.42      2.92 o 
   4   9   9     2058.52     2073.04     13.96 o 
   5   9   9     1869.73     1818.38     17.53 o 
   6   9   9       18.89       15.71      2.05 o 
   7   9   9        5.50        4.85      2.19 o 
   8   9   9       20.85       21.70      2.40 o 
   9   9   9       67.71       74.82      2.60 o 
  10   9   9      144.21      152.62      3.02 o 
  11   9   9       11.00       13.99      2.90 o 
  12   9   9       84.91       84.61      3.42 o 
   0  10   9       24.91       21.16      2.71 o 
   1  10   9      139.84      156.97      2.17 o 
   2  10   9      487.58      523.98      6.86 o 
   3  10   9      705.71      697.74      5.99 o 
   4  10   9      804.58      779.48      9.98 o 
   5  10   9      112.86      119.38      2.40 o 
   6  10   9      227.39      214.82      3.13 o 
   7  10   9      181.82      168.54      2.80 o 
   8  10   9       50.80       49.88      2.58 o 
   9  10   9       37.43       34.17      2.67 o 
  10  10   9      131.48      127.75      3.08 o 
  11  10   9      144.23      121.03      3.19 o 
   1  11   9       62.28       68.38      1.99 o 
   2  11   9        1.81        7.31      2.07 o 
   3  11   9      366.65      368.84      2.88 o 
   4  11   9      222.77      222.72      3.43 o 
   5  11   9      137.33      153.41      4.09 o 
   6  11   9        0.04        3.12      2.31 o 
   7  11   9       39.51       48.47      2.60 o 
   8  11   9        3.84        7.56      2.63 o 
   9  11   9       82.39       73.56      2.83 o 
  10  11   9       57.33       51.60      2.98 o 
  11  11   9      346.12      322.18     15.82 o 
   0  12   9      159.95      153.27      3.59 o 
   1  12   9      189.13      188.29      2.66 o 
   2  12   9      131.44      136.20      2.56 o 
   3  12   9      274.75      257.70      4.36 o 
   4  12   9       89.87       87.27      2.60 o 
   5  12   9      180.81      183.09      3.28 o 
   6  12   9        3.18        6.46      2.72 o 
   7  12   9       13.74       14.41      2.49 o 
   8  12   9        0.91        4.95      2.66 o 
   9  12   9       12.12       15.86      2.82 o 
  10  12   9        9.12       12.04      3.01 o 
   1  13   9       43.42       36.02      2.24 o 
   2  13   9      134.81      151.37      2.75 o 
   3  13   9      197.94      206.18      3.47 o 
   4  13   9      256.52      239.71      6.00 o 
   5  13   9      496.42      493.78      7.97 o 
   6  13   9       10.32       14.27      2.74 o 
   7  13   9       18.01       23.40      2.87 o 
   8  13   9       59.30       59.52      2.97 o 
   9  13   9       22.72       24.66      3.17 o 
   0  14   9      422.08      405.28      5.25 o 
   1  14   9      275.59      279.31      3.99 o 
   2  14   9        0.14        7.39      2.33 o 
   3  14   9        4.18        7.92      2.43 o 
   4  14   9       34.67       28.43      2.66 o 
   5  14   9        1.10        5.64      2.60 o 
   6  14   9        1.05        4.57      2.61 o 
   7  14   9       33.76       28.76      2.92 o 
   8  14   9       15.54       20.70      3.22 o 
   1  15   9      171.04      169.82      3.26 o 
   2  15   9       20.25       19.18      2.40 o 
   3  15   9        0.54        8.51      2.74 o 
   4  15   9       13.69        9.60      2.52 o 
   5  15   9       39.32       47.16      2.87 o 
   6  15   9       29.82       23.73      2.96 o 
   7  15   9      136.68      125.94      4.18 o 
   0  16   9        1.61        2.90      3.74 o 
   1  16   9       35.92       28.64      2.69 o 
   2  16   9        0.41        6.30      2.51 o 
   3  16   9       27.76       29.25      2.75 o 
   4  16   9        5.18        7.56      2.92 o 
   5  16   9        3.06        9.36      3.21 o 
   1  17   9        4.47        4.41      2.76 o 
   2  17   9      204.08      172.47      4.93 o 
   3  17   9      104.14      106.20      3.56 o 
   0   0  10     1883.96     1878.94     53.36 o 
   1   0  10     1667.86     1627.87     25.76 o 
   2   0  10     3638.41     3536.04     38.20 o 
   3   0  10      170.42      123.33      2.98 o 
   4   0  10     3439.79     3222.93     44.42 o 
   5   0  10       22.26       38.78      2.76 o 
   6   0  10     1102.67     1080.12     17.86 o 
   7   0  10      222.07      193.72      3.41 o 
   8   0  10        1.64       10.81      2.89 o 
   9   0  10      304.86      253.49      4.90 o 
  10   0  10      932.30      873.17     11.32 o 
  11   0  10      941.47      913.46      6.34 o 
  12   0  10      476.44      461.41      6.63 o 
  13   0  10        0.44        3.82      3.91 o 
   1   1  10     1588.28     1420.20     14.92 o 
   2   1  10       94.43       85.68      1.70 o 
   3   1  10      553.97      562.28      5.32 o 
   4   1  10      234.95      217.23      2.65 o 
   5   1  10      761.06      745.69      6.86 o 
   6   1  10        3.80        5.36      1.94 o 
   7   1  10     1575.43     1472.50     12.04 o 
   8   1  10      211.84      230.53      2.80 o 
   9   1  10      295.92      289.47      2.96 o 
  10   1  10      455.21      456.50      5.21 o 
  11   1  10       29.80       28.85      2.57 o 
  12   1  10        0.00        4.64      2.70 o 
  13   1  10       27.44       22.80      2.85 o 
   0   2  10     4398.10     3999.16     77.39 o 
   1   2  10      337.30      321.14      4.00 o 
   2   2  10     2281.17     2219.02     22.01 o 
   3   2  10      375.20      373.66      2.91 o 
   4   2  10      795.63      761.18      8.26 o 
   5   2  10     1032.32     1025.78      9.95 o 
   6   2  10      111.61       98.24      2.12 o 
   7   2  10      646.98      656.15      6.79 o 
   8   2  10      719.77      667.39      6.90 o 
   9   2  10        0.07        3.80      2.06 o 
  10   2  10        0.48        4.10      2.23 o 
  11   2  10      180.92      205.11      2.84 o 
  12   2  10      109.40      115.68      3.04 o 
  13   2  10       28.38       29.45      2.95 o 
   1   3  10      132.64      165.95      2.08 o 
   2   3  10     1083.16     1065.78     10.75 o 
   3   3  10     2589.38     2487.11     20.71 o 
   4   3  10       23.75       24.70      1.81 o 
   5   3  10       95.88       87.66      2.05 o 
   6   3  10     2285.20     2269.54     20.07 o 
   7   3  10      107.30      106.25      2.29 o 
   8   3  10     2004.97     1925.28     17.02 o 
   9   3  10       32.90       28.47      2.10 o 
  10   3  10       76.80       71.79      2.61 o 
  11   3  10        8.35        6.92      2.37 o 
  12   3  10        3.80        8.64      2.56 o 
  13   3  10      230.61      228.96      4.71 o 
   0   4  10     1043.33      973.48     22.16 o 
   1   4  10      824.24      743.83      6.60 o 
   2   4  10      146.22      145.72      2.04 o 
   3   4  10      169.97      168.28      2.07 o 
   4   4  10      515.92      504.49      4.82 o 
   5   4  10       89.72       83.42      2.21 o 
   6   4  10      182.52      183.29      2.46 o 
   7   4  10      550.14      512.13      8.11 o 
   8   4  10        2.26        4.37      2.09 o 
   9   4  10     1086.31     1021.95     10.87 o 
  10   4  10        1.38        7.64      2.43 o 
  11   4  10       12.66       17.23      2.33 o 
  12   4  10       90.89       78.40      2.97 o 
  13   4  10       69.80       65.39      2.93 o 
   1   5  10      571.11      560.65      4.67 o 
   2   5  10       34.64       32.58      1.81 o 
   3   5  10        8.54       17.06      2.12 o 
   4   5  10      105.22      103.30      2.06 o 
   5   5  10      346.90      320.54      4.81 o 
   6   5  10     1643.09     1550.53     15.56 o 
   7   5  10       48.18       40.00      2.05 o 
   8   5  10       87.24       95.41      2.24 o 
   9   5  10      313.17      339.19      5.24 o 
  10   5  10       50.70       42.13      2.43 o 
  11   5  10       96.83       97.48      2.63 o 
  12   5  10       13.30       13.67      2.74 o 
  13   5  10       36.37       42.20      3.00 o 
   0   6  10      227.50      232.06      3.44 o 
   1   6  10      812.96      753.19      6.77 o 
   2   6  10      134.46      137.27      2.10 o 
   3   6  10      440.10      414.29      4.52 o 
   4   6  10     1078.95     1023.35     12.29 o 
   5   6  10      361.94      321.02      3.43 o 
   6   6  10        1.42       10.52      2.02 o 
   7   6  10        1.79        2.12      1.95 o 
   8   6  10     1020.25      975.07     12.62 o 
   9   6  10        1.21        6.30      2.21 o 
  10   6  10       62.34       55.30      2.59 o 
  11   6  10        2.60        5.70      2.45 o 
  12   6  10        8.16        9.18      2.86 o 
   1   7  10       82.17       84.94      1.97 o 
   2   7  10      205.48      216.99      2.45 o 
   3   7  10      535.81      544.53      4.75 o 
   4   7  10        0.03        5.58      1.97 o 
   5   7  10      922.12      858.14     10.71 o 
   6   7  10       41.55       54.73      2.05 o 
   7   7  10        5.53        8.26      2.01 o 
   8   7  10        0.02        5.51      2.31 o 
   9   7  10       15.19       21.13      2.43 o 
  10   7  10       92.74       85.27      2.71 o 
  11   7  10      118.41      117.42      2.86 o 
  12   7  10        2.62        5.97      2.93 o 
   0   8  10     1258.80     1248.94     21.09 o 
   1   8  10        9.95       10.35      1.90 o 
   2   8  10        7.13       14.12      1.91 o 
   3   8  10       86.99       85.80      2.16 o 
   4   8  10       58.33       62.42      2.26 o 
   5   8  10        9.03       12.43      1.94 o 
   6   8  10     1069.89     1066.47     10.85 o 
   7   8  10      279.77      249.23      2.82 o 
   8   8  10      134.91      122.47      2.67 o 
   9   8  10      330.81      332.58      6.00 o 
  10   8  10      132.46      157.66      3.26 o 
  11   8  10      132.45      124.33      3.13 o 
  12   8  10      183.02      172.43      4.64 o 
   1   9  10      191.78      198.46      2.35 o 
   2   9  10       21.42       29.26      2.02 o 
   3   9  10      234.44      224.71      3.40 o 
   4   9  10        3.40        6.75      2.05 o 
   5   9  10        2.53        4.62      1.97 o 
   6   9  10      356.26      349.79      4.18 o 
   7   9  10      108.30      117.66      2.50 o 
   8   9  10      107.97      126.11      2.65 o 
   9   9  10       56.73       72.62      2.77 o 
  10   9  10      316.67      299.26      5.06 o 
  11   9  10        1.83        6.99      2.93 o 
   0  10  10      924.82      952.99     17.87 o 
   1  10  10      275.40      264.39      4.38 o 
   2  10  10      750.50      786.35     10.12 o 
   3  10  10      638.14      646.87      7.04 o 
   4  10  10        3.31        9.29      2.12 o 
   5  10  10      211.93      215.95      2.74 o 
   6  10  10        1.13        5.88      2.26 o 
   7  10  10        2.62        5.36      2.45 o 
   8  10  10       15.59       18.83      2.52 o 
   9  10  10        1.48        3.31      2.53 o 
  10  10  10       14.64       17.75      2.82 o 
  11  10  10        2.84        2.12      3.30 o 
   1  11  10       34.89       40.59      1.96 o 
   2  11  10      172.73      187.53      2.43 o 
   3  11  10       87.84       95.53      2.50 o 
   4  11  10      266.54      286.38      4.64 o 
   5  11  10      559.21      539.85     10.64 o 
   6  11  10      325.64      322.20      4.65 o 
   7  11  10      119.91      118.77      2.75 o 
   8  11  10      778.66      774.93      8.81 o 
   9  11  10       65.81       57.94      2.99 o 
  10  11  10      187.24      169.61      3.42 o 
   0  12  10        0.55        3.61      2.77 o 
   1  12  10      456.88      430.81      6.01 o 
   2  12  10      140.72      151.88      2.72 o 
   3  12  10       37.19       35.29      2.34 o 
   4  12  10       13.09       18.09      2.40 o 
   5  12  10      215.81      188.10      2.80 o 
   6  12  10       96.62       74.29      3.11 o 
   7  12  10       40.69       41.13      2.81 o 
   8  12  10      102.16       97.78      3.03 o 
   9  12  10       44.14       45.22      2.84 o 
   1  13  10      153.61      146.19      3.01 o 
   2  13  10      116.97      135.04      2.65 o 
   3  13  10       32.06       36.54      2.46 o 
   4  13  10      342.56      373.00      5.74 o 
   5  13  10       27.16       24.82      2.70 o 
   6  13  10       27.51       34.77      2.78 o 
   7  13  10       29.74       37.13      2.83 o 
   8  13  10        6.65        7.79      3.13 o 
   0  14  10       56.06       71.22      3.51 o 
   1  14  10        1.00        2.95      2.49 o 
   2  14  10       16.97       15.41      2.31 o 
   3  14  10       81.56       82.15      2.66 o 
   4  14  10       42.86       44.77      2.73 o 
   5  14  10      226.16      212.92      3.90 o 
   6  14  10       53.92       65.78      2.84 o 
   7  14  10      160.26      125.78      3.61 o 
   1  15  10       59.36       61.60      2.66 o 
   2  15  10        4.28       12.67      2.48 o 
   3  15  10      138.44      121.14      3.00 o 
   4  15  10        8.36        8.83      2.80 o 
   5  15  10      136.73      127.13      4.57 o 
   6  15  10       29.90       33.79      2.93 o 
   0  16  10       82.00       82.90      4.40 o 
   1  16  10        4.84        9.36      2.76 o 
   2  16  10        0.23        5.22      2.61 o 
   3  16  10       18.26       19.02      2.93 o 
   4  16  10       91.14       79.12      3.24 o 
   1   1  11      754.57      738.34      6.36 o 
   2   1  11       53.73       55.91      1.86 o 
   3   1  11     1012.54     1016.48      9.71 o 
   4   1  11     2580.65     2434.24     21.45 o 
   5   1  11      412.36      411.40      3.77 o 
   6   1  11      373.05      371.61      3.98 o 
   7   1  11      419.29      412.14      4.30 o 
   8   1  11        0.03        5.81      1.90 o 
   9   1  11       52.80       65.36      2.29 o 
  10   1  11      310.49      309.04      3.54 o 
  11   1  11       11.69       23.92      2.46 o 
  12   1  11       52.93       64.82      2.93 o 
  13   1  11        2.40        7.04      3.03 o 
   0   2  11       11.06       30.46      5.01 o 
   1   2  11      115.82      117.94      2.00 o 
   2   2  11     3876.13     3572.00     35.29 o 
   3   2  11      817.29      845.93      7.11 o 
   4   2  11       32.74       22.65      1.83 o 
   5   2  11      320.81      278.81      2.55 o 
   6   2  11      626.34      566.05      4.48 o 
   7   2  11     1461.16     1398.00     11.17 o 
   8   2  11       63.53       57.94      2.14 o 
   9   2  11       63.10       61.66      2.41 o 
  10   2  11       47.50       49.56      2.33 o 
  11   2  11       33.19       41.33      2.56 o 
  12   2  11      211.14      227.68      3.30 o 
  13   2  11      313.13      290.14      3.70 o 
   1   3  11      643.75      630.34      6.46 o 
   2   3  11      377.54      352.61      3.86 o 
   3   3  11      393.55      390.75      4.37 o 
   4   3  11      307.37      286.11      2.96 o 
   5   3  11      115.01      124.81      2.21 o 
   6   3  11      499.52      479.67      5.76 o 
   7   3  11       20.07       22.56      2.04 o 
   8   3  11      932.92      865.88      8.94 o 
   9   3  11      316.75      347.47      3.50 o 
  10   3  11        8.23       10.53      2.27 o 
  11   3  11        3.47       11.61      2.48 o 
  12   3  11        0.01        7.35      2.80 o 
  13   3  11       10.03       14.53      3.95 o 
   0   4  11      257.32      253.39      5.82 o 
   1   4  11     3319.74     3232.52     21.95 o 
   2   4  11      813.93      821.29      8.65 o 
   3   4  11       85.41       87.04      1.86 o 
   4   4  11     1983.10     1865.65     14.67 o 
   5   4  11     2144.40     2189.23     20.58 o 
   6   4  11      239.19      214.92      3.25 o 
   7   4  11      257.74      244.44      2.86 o 
   8   4  11       43.75       51.55      2.24 o 
   9   4  11      116.38      134.08      2.46 o 
  10   4  11        9.05        8.31      2.48 o 
  11   4  11      269.38      272.22      4.63 o 
  12   4  11       33.91       36.45      2.87 o 
   1   5  11        0.51        6.09      1.86 o 
   2   5  11     1466.08     1428.41     11.34 o 
   3   5  11       65.64       56.64      1.90 o 
   4   5  11      173.34      179.94      2.21 o 
   5   5  11      198.34      208.86      2.83 o 
   6   5  11      167.27      156.99      2.24 o 
   7   5  11      373.96      383.14      3.18 o 
   8   5  11        3.81        8.25      2.16 o 
   9   5  11      857.92      834.19     10.76 o 
  10   5  11       56.69       66.05      2.64 o 
  11   5  11      153.39      168.89      3.38 o 
  12   5  11       12.07        7.04      2.72 o 
   0   6  11     2081.48     2037.59     19.93 o 
   1   6  11     2357.47     2321.10     19.30 o 
   2   6  11       26.01       28.36      1.95 o 
   3   6  11       92.20       93.14      2.01 o 
   4   6  11      500.78      505.98      5.30 o 
   5   6  11      145.84      144.70      2.37 o 
   6   6  11      158.73      155.57      2.79 o 
   7   6  11        7.71       12.34      2.08 o 
   8   6  11       16.48       19.51      2.19 o 
   9   6  11      152.25      139.46      2.73 o 
  10   6  11      348.79      348.89      4.17 o 
  11   6  11      536.62      548.14      6.44 o 
  12   6  11       15.97       17.88      2.91 o 
   1   7  11      127.87      139.77      2.23 o 
   2   7  11       91.62      103.57      2.14 o 
   3   7  11     1794.59     1823.19     17.53 o 
   4   7  11       45.58       48.57      2.02 o 
   5   7  11      219.97      212.32      2.43 o 
   6   7  11      256.74      232.67      2.64 o 
   7   7  11     1582.62     1613.57     22.61 o 
   8   7  11      104.24      104.51      2.49 o 
   9   7  11      259.39      234.87      2.91 o 
  10   7  11        3.68        4.05      2.51 o 
  11   7  11       40.28       35.88      2.85 o 
  12   7  11        0.23        1.56      6.96 o 
   0   8  11     4646.34     4636.85     44.53 o 
   1   8  11      248.67      252.64      2.46 o 
   2   8  11      150.08      137.68      2.24 o 
   3   8  11        7.96       12.71      1.93 o 
   4   8  11      441.63      401.49      4.01 o 
   5   8  11        0.45        2.89      1.95 o 
   6   8  11        5.52       14.07      2.09 o 
   7   8  11      215.12      243.95      3.41 o 
   8   8  11       61.44       61.58      2.55 o 
   9   8  11       22.97       24.22      2.61 o 
  10   8  11      126.63      131.32      3.08 o 
  11   8  11      194.55      183.75      3.80 o 
   1   9  11       92.20      101.90      2.20 o 
   2   9  11     1519.56     1529.53     13.83 o 
   3   9  11       70.55       75.22      2.23 o 
   4   9  11       84.61       89.68      2.26 o 
   5   9  11       10.46       11.08      2.07 o 
   6   9  11       41.48       52.73      2.19 o 
   7   9  11        7.84       12.09      2.36 o 
   8   9  11      252.61      255.57      3.93 o 
   9   9  11      219.83      234.82      3.49 o 
  10   9  11        0.26        3.70      2.80 o 
  11   9  11      129.02      109.49      3.80 o 
   0  10  11     2379.47     2326.77     31.70 o 
   1  10  11      377.52      394.71      5.14 o 
   2  10  11        7.15        8.92      2.09 o 
   3  10  11        0.34        2.24      2.09 o 
   4  10  11       35.29       33.43      2.18 o 
   5  10  11      231.83      243.90      2.62 o 
   6  10  11      409.60      391.07      6.23 o 
   7  10  11       32.38       26.37      2.42 o 
   8  10  11       98.04       83.38      2.64 o 
   9  10  11      532.91      525.99      8.40 o 
  10  10  11       72.45       79.11      3.17 o 
   1  11  11       27.05       29.48      2.18 o 
   2  11  11       52.76       52.95      2.25 o 
   3  11  11        0.39        3.13      2.22 o 
   4  11  11       28.46       38.98      2.35 o 
   5  11  11        0.00        5.33      2.33 o 
   6  11  11       22.60       22.27      2.63 o 
   7  11  11       52.67       57.99      2.63 o 
   8  11  11        0.41        3.36      2.70 o 
   9  11  11      239.34      230.65      3.44 o 
   0  12  11      330.19      334.05      7.48 o 
   1  12  11      121.71      113.31      2.41 o 
   2  12  11       29.18       34.68      2.24 o 
   3  12  11        2.51        5.22      2.32 o 
   4  12  11       30.83       30.19      2.42 o 
   5  12  11        1.84        7.01      2.43 o 
   6  12  11      137.31      141.21      3.28 o 
   7  12  11       42.24       44.69      2.84 o 
   8  12  11        0.09        8.03      2.90 o 
   1  13  11        1.15        6.53      2.37 o 
   2  13  11      564.42      566.45      7.76 o 
   3  13  11       72.28       74.21      2.61 o 
   4  13  11       13.92       14.77      2.62 o 
   5  13  11        0.44        6.26      2.77 o 
   6  13  11       10.81       16.41      2.82 o 
   7  13  11       81.66       85.10      3.04 o 
   8  13  11        0.00        5.02      5.39 o 
   0  14  11      279.56      246.18      6.28 o 
   1  14  11       74.92       62.75      2.73 o 
   2  14  11       47.90       54.35      2.65 o 
   3  14  11        0.04        1.89      2.53 o 
   4  14  11       12.50       15.21      2.80 o 
   5  14  11       10.54       14.45      2.90 o 
   6  14  11       29.58       28.98      3.07 o 
   1  15  11       37.38       35.26      2.70 o 
   2  15  11       45.78       52.05      2.65 o 
   3  15  11      107.67      107.97      3.02 o 
   4  15  11       58.15       64.47      3.07 o 
   5  15  11       27.04       34.57      3.11 o 
   0  16  11        1.00        6.73      4.09 o 
   1  16  11        0.24        3.67      2.67 o 
   2  16  11       69.01       55.88      2.76 o 
   0   0  12       87.57      102.64      3.73 o 
   1   0  12      724.62      652.57      7.75 o 
   2   0  12     6710.59     6656.23     68.14 o 
   3   0  12     2336.46     2357.75     37.77 o 
   4   0  12      460.81      425.16      7.87 o 
   5   0  12     3392.69     3146.84     30.74 o 
   6   0  12     1975.40     2078.51     24.28 o 
   7   0  12      574.56      515.59      5.21 o 
   8   0  12        9.63        8.48      2.94 o 
   9   0  12      198.86      193.45      3.81 o 
  10   0  12      473.40      522.72     10.64 o 
  11   0  12       14.90       21.17      3.52 o 
  12   0  12        0.58        4.29      4.10 o 
   1   1  12       86.93       82.91      1.92 o 
   2   1  12     3211.48     3215.12     34.90 o 
   3   1  12     1163.27     1066.53      8.26 o 
   4   1  12      157.02      183.27      2.21 o 
   5   1  12     1092.26     1038.10     10.05 o 
   6   1  12        4.60       10.58      1.90 o 
   7   1  12        1.19        4.77      1.85 o 
   8   1  12      775.76      726.61      8.12 o 
   9   1  12        5.59        7.10      2.17 o 
  10   1  12      317.55      337.00      3.72 o 
  11   1  12       21.16       21.36      2.41 o 
  12   1  12       24.22       27.27      3.00 o 
   0   2  12      484.21      528.20      8.51 o 
   1   2  12      677.07      631.04      4.15 o 
   2   2  12      100.58      135.29      5.94 o 
   3   2  12      220.85      231.27      2.66 o 
   4   2  12        0.22        8.56      1.85 o 
   5   2  12      235.86      212.02      3.39 o 
   6   2  12       52.53       56.63      2.00 o 
   7   2  12      199.00      191.20      2.28 o 
   8   2  12       37.85       40.31      2.24 o 
   9   2  12       10.53       11.41      2.19 o 
  10   2  12      270.46      286.99      3.00 o 
  11   2  12       33.64       34.74      2.63 o 
  12   2  12      440.15      453.29      7.54 o 
   1   3  12        5.46        9.15      1.78 o 
   2   3  12      145.84      122.51      2.05 o 
   3   3  12     1254.08     1204.75     11.85 o 
   4   3  12     4485.61     4379.21     25.49 o 
   5   3  12      657.93      611.11      7.67 o 
   6   3  12      222.24      230.43      3.56 o 
   7   3  12       39.25       36.58      2.03 o 
   8   3  12      375.09      382.27      3.61 o 
   9   3  12       63.79       62.37      2.37 o 
  10   3  12        9.20        7.66      2.30 o 
  11   3  12        1.37        3.23      2.66 o 
  12   3  12      152.10      169.08      5.76 o 
   0   4  12     6229.03     6265.58     53.77 o 
   1   4  12     1220.37     1216.24     13.39 o 
   2   4  12     1179.33     1158.02      7.83 o 
   3   4  12        0.09        3.86      1.89 o 
   4   4  12       65.79       78.33      2.08 o 
   5   4  12        6.79        9.74      1.94 o 
   6   4  12       35.37       29.52      1.97 o 
   7   4  12      282.39      265.52      4.92 o 
   8   4  12       17.15       19.66      2.24 o 
   9   4  12        7.81        8.12      2.08 o 
  10   4  12        1.18        3.45      2.34 o 
  11   4  12        2.73        8.96      2.67 o 
  12   4  12      212.22      216.62      4.19 o 
   1   5  12      200.54      190.50      2.27 o 
   2   5  12     1354.10     1343.45     10.99 o 
   3   5  12     2127.34     2006.59     19.80 o 
   4   5  12       40.23       44.73      1.85 o 
   5   5  12        7.36        8.57      1.93 o 
   6   5  12       74.33       80.87      2.16 o 
   7   5  12      114.69      117.05      2.37 o 
   8   5  12       35.03       38.35      2.36 o 
   9   5  12        0.08        3.34      2.22 o 
  10   5  12      241.85      232.33      4.27 o 
  11   5  12       36.18       31.50      2.74 o 
  12   5  12        7.53       14.32      3.38 o 
   0   6  12     1072.38      984.88      9.36 o 
   1   6  12      233.31      204.87      2.30 o 
   2   6  12      569.06      523.87      6.09 o 
   3   6  12       98.51      119.00      2.19 o 
   4   6  12       98.17       95.08      1.96 o 
   5   6  12      699.43      662.24      5.25 o 
   6   6  12      366.89      334.56      2.81 o 
   7   6  12      252.89      243.33      2.79 o 
   8   6  12       69.35       70.88      2.41 o 
   9   6  12        6.43        6.28      2.31 o 
  10   6  12        0.01        2.06      2.43 o 
  11   6  12       18.73       17.45      2.83 o 
   1   7  12      263.72      228.37      2.58 o 
   2   7  12      191.90      181.94      2.43 o 
   3   7  12      126.55      133.63      2.19 o 
   4   7  12      697.99      697.67      8.20 o 
   5   7  12      351.58      331.58      4.02 o 
   6   7  12      148.96      143.18      2.50 o 
   7   7  12      199.59      182.90      2.75 o 
   8   7  12       27.88       32.04      2.41 o 
   9   7  12        6.33       10.68      2.57 o 
  10   7  12        0.22        5.23      2.64 o 
  11   7  12        8.71       10.56      2.81 o 
   0   8  12     5124.61     5030.29     58.96 o 
   1   8  12      280.58      286.12      3.03 o 
   2   8  12       51.99       54.06      2.05 o 
   3   8  12       51.35       50.00      2.08 o 
   4   8  12        9.76       13.67      2.00 o 
   5   8  12      289.11      291.53      3.63 o 
   6   8  12       33.79       40.70      2.14 o 
   7   8  12      473.73      464.45      4.73 o 
   8   8  12        0.46        6.65      2.35 o 
   9   8  12        0.00        4.49      2.51 o 
  10   8  12        4.24        8.63      2.81 o 
   1   9  12      505.85      496.25      3.74 o 
   2   9  12      191.43      184.46      2.47 o 
   3   9  12      431.11      438.82      4.98 o 
   4   9  12       29.96       37.65      2.24 o 
   5   9  12       59.82       56.70      2.24 o 
   6   9  12       57.44       58.25      2.25 o 
   7   9  12        0.61        6.06      2.24 o 
   8   9  12       22.74       30.09      2.52 o 
   9   9  12      174.66      166.88      3.55 o 
  10   9  12      293.83      284.53      5.36 o 
   0  10  12       80.44       81.19      3.34 o 
   1  10  12       47.70       62.62      2.32 o 
   2  10  12       56.67       61.52      2.35 o 
   3  10  12       29.67       39.00      2.17 o 
   4  10  12       26.19       29.93      2.20 o 
   5  10  12       12.00       13.28      2.15 o 
   6  10  12      234.84      225.51      4.09 o 
   7  10  12       56.94       66.47      2.61 o 
   8  10  12       57.14       50.95      2.64 o 
   9  10  12       28.23       25.66      2.84 o 
   1  11  12      744.07      763.96      9.97 o 
   2  11  12      848.86      859.32      8.30 o 
   3  11  12      186.73      213.75      3.17 o 
   4  11  12       39.64       45.03      2.50 o 
   5  11  12      246.09      246.93      3.12 o 
   6  11  12      118.61       99.87      2.74 o 
   7  11  12      213.30      200.67      4.20 o 
   8  11  12       13.05       15.87      2.75 o 
   9  11  12       27.18       37.00      3.83 o 
   0  12  12       68.00       70.33      3.30 o 
   1  12  12      599.16      547.64      8.67 o 
   2  12  12      450.17      424.71      4.00 o 
   3  12  12        0.73        6.49      2.44 o 
   4  12  12      179.40      172.42      2.77 o 
   5  12  12        2.12        3.71      2.55 o 
   6  12  12       48.56       47.79      2.61 o 
   7  12  12        4.52       12.07      2.69 o 
   8  12  12        7.87       12.11      3.22 o 
   1  13  12      706.46      675.36     10.05 o 
   2  13  12        0.05        7.85      2.44 o 
   3  13  12       74.01       86.59      2.67 o 
   4  13  12       45.07       48.07      2.64 o 
   5  13  12      214.79      213.54      4.50 o 
   6  13  12        2.04        5.52      2.91 o 
   7  13  12       29.65       33.75      5.64 o 
   0  14  12      776.39      734.71     12.92 o 
   1  14  12       43.74       36.66      2.67 o 
   2  14  12      175.17      157.80      3.71 o 
   3  14  12        0.24        0.35      2.64 o 
   4  14  12       48.92       52.21      3.15 o 
   5  14  12       13.37       17.94      3.14 o 
   1  15  12      130.56      112.53      2.95 o 
   2  15  12        0.32        6.14      2.71 o 
   3  15  12       11.60       19.32      2.88 o 
   1   1  13      168.33      140.53      2.08 o 
   2   1  13      121.81      160.16      6.35 o 
   3   1  13      409.00      366.52      3.61 o 
   4   1  13      189.10      168.65      2.46 o 
   5   1  13        0.28        2.72      1.84 o 
   6   1  13       20.69       24.35      2.02 o 
   7   1  13       75.60       81.26      2.23 o 
   8   1  13        0.82        2.84      2.15 o 
   9   1  13        8.18       11.17      2.23 o 
  10   1  13       17.62       20.61      2.44 o 
  11   1  13       13.60       20.08      2.63 o 
  12   1  13       81.50       94.91      5.18 o 
   0   2  13        0.53        4.55      2.48 o 
   1   2  13      322.79      255.01      2.50 o 
   2   2  13      106.02      130.25      2.07 o 
   3   2  13       83.74       81.78      1.88 o 
   4   2  13      457.11      413.07      4.90 o 
   5   2  13        0.63        2.10      1.76 o 
   6   2  13      194.49      205.99      2.39 o 
   7   2  13        4.62        8.00      2.03 o 
   8   2  13        0.45        3.03      2.07 o 
   9   2  13       14.08       22.03      2.34 o 
  10   2  13       20.24       26.39      2.42 o 
  11   2  13       52.70       48.96      2.70 o 
  12   2  13      294.30      293.37     32.82 o 
   1   3  13      299.73      307.82      3.31 o 
   2   3  13        2.00       14.85      1.83 o 
   3   3  13      334.08      314.61      3.03 o 
   4   3  13      261.26      258.25      3.59 o 
   5   3  13       17.56       23.08      1.84 o 
   6   3  13        0.83        4.48      1.92 o 
   7   3  13       31.20       34.00      2.22 o 
   8   3  13      107.84      116.47      2.51 o 
   9   3  13        9.89       13.75      2.28 o 
  10   3  13      113.08      116.94      2.59 o 
  11   3  13       92.35      104.10      3.09 o 
   0   4  13     1701.06     1523.20     25.68 o 
   1   4  13       52.72       56.84      1.91 o 
   2   4  13       82.73       80.41      1.99 o 
   3   4  13        9.65        9.75      1.86 o 
   4   4  13      790.41      758.64      6.63 o 
   5   4  13      175.16      194.10      2.23 o 
   6   4  13     1113.94     1063.89     12.10 o 
   7   4  13       37.12       45.39      2.29 o 
   8   4  13      378.41      364.45      4.16 o 
   9   4  13      119.33      131.66      2.48 o 
  10   4  13        3.14        4.21      2.51 o 
  11   4  13      204.76      212.34      3.49 o 
   1   5  13       93.89      118.74      2.07 o 
   2   5  13      130.21      138.99      2.19 o 
   3   5  13      122.59      129.49      2.15 o 
   4   5  13       40.08       50.09      1.87 o 
   5   5  13       43.50       44.69      1.95 o 
   6   5  13        0.00        2.90      2.10 o 
   7   5  13       64.83       62.90      2.30 o 
   8   5  13      239.89      247.19      3.34 o 
   9   5  13      122.06      130.72      3.25 o 
  10   5  13      124.28      120.80      2.91 o 
  11   5  13        0.11        6.22      2.80 o 
   0   6  13      199.82      251.93      3.61 o 
   1   6  13      110.58      109.84      2.01 o 
   2   6  13        3.03        6.15      1.89 o 
   3   6  13      110.74      115.44      2.15 o 
   4   6  13       41.80       52.12      2.00 o 
   5   6  13       15.44       18.73      2.00 o 
   6   6  13      738.23      681.88      8.09 o 
   7   6  13       13.62       13.59      2.22 o 
   8   6  13      108.74      111.98      2.53 o 
   9   6  13       27.00       25.41      2.50 o 
  10   6  13      261.05      274.83      4.30 o 
  11   6  13      105.62      120.01      3.97 o 
   1   7  13        3.11        8.07      1.85 o 
   2   7  13     1529.47     1455.40     13.63 o 
   3   7  13      426.03      419.82      4.41 o 
   4   7  13      496.55      511.04      3.94 o 
   5   7  13       76.18       71.14      2.25 o 
   6   7  13       82.94       84.33      2.40 o 
   7   7  13       12.90       19.56      2.15 o 
   8   7  13        1.39        6.62      2.26 o 
   9   7  13      171.76      176.56      2.90 o 
  10   7  13        7.06       14.04      2.79 o 
   0   8  13      192.10      194.86      3.44 o 
   1   8  13      292.27      284.56      2.61 o 
   2   8  13      126.09      124.88      2.37 o 
   3   8  13       54.71       64.18      2.23 o 
   4   8  13      125.90      136.76      2.34 o 
   5   8  13      420.48      396.13      4.46 o 
   6   8  13      233.26      235.39      3.73 o 
   7   8  13       44.17       46.00      2.27 o 
   8   8  13      131.02      125.69      2.61 o 
   9   8  13        0.46        3.54      2.67 o 
  10   8  13        0.53        5.38      2.88 o 
   1   9  13       47.79       56.58      2.24 o 
   2   9  13       13.11       19.16      2.19 o 
   3   9  13       21.67       24.92      2.12 o 
   4   9  13      288.38      286.30      4.26 o 
   5   9  13       25.26       33.45      2.24 o 
   6   9  13       44.61       42.50      2.30 o 
   7   9  13       16.15       16.57      2.36 o 
   8   9  13       84.37       90.33      2.82 o 
   9   9  13      162.60      149.35      4.09 o 
   0  10  13      182.03      185.98      4.36 o 
   1  10  13      506.09      489.71      5.89 o 
   2  10  13       35.87       33.19      2.17 o 
   3  10  13       63.88       65.80      2.43 o 
   4  10  13       24.84       22.89      2.25 o 
   5  10  13      226.24      212.33      2.69 o 
   6  10  13       48.53       46.57      2.43 o 
   7  10  13       13.42       20.36      2.69 o 
   8  10  13        2.32        8.91      2.81 o 
   1  11  13       99.04       96.43      2.48 o 
   2  11  13        0.00        3.84      2.25 o 
   3  11  13       20.73       20.85      2.26 o 
   4  11  13       63.43       65.19      2.61 o 
   5  11  13        7.23        9.32      2.57 o 
   6  11  13       43.69       38.42      2.66 o 
   7  11  13       69.15       73.66      2.91 o 
   8  11  13       12.53       18.99      3.44 o 
   0  12  13      487.23      470.17     10.08 o 
   1  12  13       53.25       52.37      2.35 o 
   2  12  13       76.92       82.47      2.45 o 
   3  12  13        2.36        8.65      2.52 o 
   4  12  13        2.88        6.90      2.51 o 
   5  12  13        3.99        4.60      2.67 o 
   6  12  13        1.80        7.32      2.73 o 
   7  12  13       99.06       92.34      3.46 o 
   1  13  13       72.65       79.95      2.56 o 
   2  13  13      105.38       99.22      2.66 o 
   3  13  13       42.53       45.99      2.80 o 
   4  13  13       48.11       48.98      2.69 o 
   5  13  13        0.33        3.60      2.74 o 
   0  14  13        1.04        2.43      4.29 o 
   1  14  13       22.80       24.83      2.69 o 
   2  14  13        6.00        6.10      2.77 o 
   3  14  13       14.49       13.27      2.89 o 
   4  14  13      102.86       71.38     13.97 o 
   0   0  14       64.38       72.02      4.04 o 
   1   0  14      778.22      652.75      8.58 o 
   2   0  14     2378.17     2112.31     33.23 o 
   3   0  14     1343.44     1203.55     11.99 o 
   4   0  14       91.53      118.08      2.75 o 
   5   0  14      381.69      368.17      4.63 o 
   6   0  14      486.46      508.57      7.11 o 
   7   0  14      143.43      128.25      3.31 o 
   8   0  14       98.50       87.83      3.34 o 
   9   0  14      237.46      237.26      6.39 o 
  10   0  14      292.07      323.91      6.74 o 
  11   0  14      422.25      401.38     11.49 o 
   1   1  14       17.19       25.81      1.85 o 
   2   1  14        4.36       13.41      1.84 o 
   3   1  14      886.45      963.83      7.40 o 
   4   1  14       90.24       80.55      1.89 o 
   5   1  14      895.41      851.44      7.94 o 
   6   1  14       28.08       38.21      2.16 o 
   7   1  14      658.00      665.48      6.99 o 
   8   1  14      177.94      184.47      2.85 o 
   9   1  14      244.70      250.86      3.05 o 
  10   1  14       55.28       57.25      2.73 o 
  11   1  14       36.00       34.63      2.73 o 
   0   2  14        2.33        4.27      2.58 o 
   1   2  14      123.15      139.18      2.07 o 
   2   2  14        0.09        4.86      1.84 o 
   3   2  14        1.31        5.46      1.84 o 
   4   2  14        5.55       10.42      1.73 o 
   5   2  14      603.25      596.58      6.18 o 
   6   2  14        1.76        9.04      1.97 o 
   7   2  14      294.72      294.85      3.25 o 
   8   2  14        7.03        6.62      2.19 o 
   9   2  14       21.43       28.41      2.47 o 
  10   2  14       36.12       42.46      2.63 o 
  11   2  14      140.21      137.07      3.04 o 
   1   3  14      857.63      804.25      7.28 o 
   2   3  14       82.77       69.01      1.91 o 
   3   3  14      740.62      667.28      5.53 o 
   4   3  14        9.36        6.49      1.83 o 
   5   3  14       29.51       35.26      1.93 o 
   6   3  14      100.42      107.62      2.25 o 
   7   3  14      135.21      133.39      3.06 o 
   8   3  14       45.90       52.15      2.35 o 
   9   3  14      150.54      149.35      2.93 o 
  10   3  14        0.60        5.25      2.48 o 
  11   3  14       11.03       16.68      2.84 o 
   0   4  14      817.32      735.68     12.20 o 
   1   4  14       13.16       15.69      1.81 o 
   2   4  14      335.82      288.10      2.86 o 
   3   4  14       94.60       83.03      2.05 o 
   4   4  14      528.93      487.68      5.59 o 
   5   4  14      643.85      615.88      5.87 o 
   6   4  14        0.22        5.65      2.01 o 
   7   4  14      521.50      496.95      4.69 o 
   8   4  14       28.29       19.18      2.33 o 
   9   4  14      120.17      123.03      2.79 o 
  10   4  14        0.01        6.58      2.59 o 
   1   5  14        2.86        6.44      1.82 o 
   2   5  14       33.60       33.35      1.92 o 
   3   5  14       10.34       12.49      1.93 o 
   4   5  14       14.37       20.67      1.93 o 
   5   5  14       59.10       59.03      2.10 o 
   6   5  14      114.69      107.89      2.66 o 
   7   5  14        7.46       13.49      2.27 o 
   8   5  14       31.73       30.95      2.40 o 
   9   5  14       64.02       58.30      2.58 o 
  10   5  14        4.90        9.60      2.69 o 
   0   6  14      197.50      184.99      3.12 o 
   1   6  14      226.87      199.80      2.28 o 
   2   6  14       26.53       23.58      1.93 o 
   3   6  14       13.48       18.63      2.04 o 
   4   6  14       50.55       50.17      2.10 o 
   5   6  14       14.33       20.66      2.26 o 
   6   6  14        5.97       14.23      2.07 o 
   7   6  14       22.72       30.74      2.23 o 
   8   6  14        1.96        5.57      2.32 o 
   9   6  14        0.21        5.12      2.53 o 
  10   6  14       21.63       18.13      2.82 o 
   1   7  14      109.43      124.33      2.28 o 
   2   7  14        0.03        5.03      1.94 o 
   3   7  14       85.33       90.42      2.17 o 
   4   7  14       15.42       19.40      2.15 o 
   5   7  14      153.97      146.59      2.51 o 
   6   7  14       23.83       31.09      2.08 o 
   7   7  14       27.08       30.69      2.30 o 
   8   7  14      394.40      403.33      4.32 o 
   9   7  14      182.40      196.85      4.37 o 
   0   8  14     1210.34     1139.96     20.28 o 
   1   8  14      102.80      112.51      2.29 o 
   2   8  14       57.69       48.34      2.20 o 
   3   8  14       43.99       46.88      2.30 o 
   4   8  14      274.06      265.62      4.13 o 
   5   8  14       63.68       68.31      2.31 o 
   6   8  14       21.81       16.79      2.25 o 
   7   8  14       65.82       75.81      2.43 o 
   8   8  14       17.48       26.55      2.45 o 
   9   8  14      122.60      119.28      3.07 o 
   1   9  14        0.75        4.67      2.09 o 
   2   9  14        0.02        1.98      2.15 o 
   3   9  14      104.43      116.49      2.44 o 
   4   9  14        9.05        9.10      2.36 o 
   5   9  14       27.32       29.48      2.36 o 
   6   9  14       99.10       98.56      2.47 o 
   7   9  14        0.09        3.47      2.42 o 
   8   9  14        0.22        5.02      2.57 o 
   0  10  14       32.41       42.53      3.29 o 
   1  10  14       42.58       57.20      2.36 o 
   2  10  14       35.81       47.01      2.34 o 
   3  10  14      156.06      146.89      3.21 o 
   4  10  14       18.04       19.16      2.42 o 
   5  10  14      328.14      320.23      5.10 o 
   6  10  14      111.08      112.07      3.03 o 
   7  10  14       71.01       69.68      2.79 o 
   1  11  14       65.82       64.58      2.49 o 
   2  11  14       22.35       27.95      2.51 o 
   3  11  14       80.18       79.91      2.58 o 
   4  11  14        2.93        5.82      2.58 o 
   5  11  14      153.76      148.66      3.50 o 
   6  11  14        5.14        5.45      2.85 o 
   0  12  14      331.24      272.65      6.30 o 
   1  12  14       55.40       66.55      2.54 o 
   2  12  14      169.94      165.62      3.89 o 
   3  12  14        0.16        3.20      2.63 o 
   4  12  14        3.72        4.98      2.62 o 
   5  12  14      111.83      116.93      3.24 o 
   1  13  14       31.45       31.74      2.54 o 
   2  13  14       15.07       16.70      2.55 o 
   3  13  14       36.18       34.49      2.90 o 
   4  13  14        0.38        9.66      5.55 o 
   0  14  14        0.03        8.29     11.57 o 
   1   1  15       42.13       41.32      1.92 o 
   2   1  15       86.80       88.04      2.00 o 
   3   1  15       40.81       44.98      2.42 o 
   4   1  15        0.02        7.29      1.92 o 
   5   1  15       71.20       66.29      1.99 o 
   6   1  15       15.05       21.61      2.04 o 
   7   1  15        0.47        6.13      2.25 o 
   8   1  15        2.30        9.51      2.46 o 
   9   1  15        5.11        8.45      2.53 o 
  10   1  15        1.69        4.44      2.63 o 
   0   2  15       28.60       46.94      2.75 o 
   1   2  15       41.35       51.71      1.97 o 
   2   2  15        3.49        5.82      1.86 o 
   3   2  15        4.28        5.68      1.95 o 
   4   2  15       25.82       32.24      2.00 o 
   5   2  15       32.16       39.10      1.96 o 
   6   2  15        8.59       13.30      2.03 o 
   7   2  15       74.94       82.03      2.34 o 
   8   2  15      219.05      260.82      4.45 o 
   9   2  15       22.85       23.32      2.69 o 
  10   2  15      427.65      423.13      8.22 o 
   1   3  15      137.38      135.15      2.28 o 
   2   3  15      229.27      264.86      2.87 o 
   3   3  15      104.95      111.73      2.23 o 
   4   3  15      455.34      460.88      4.25 o 
   5   3  15       13.82       15.74      1.87 o 
   6   3  15        5.94       11.14      2.02 o 
   7   3  15      619.10      653.59      6.10 o 
   8   3  15       62.21       73.94      2.51 o 
   9   3  15      754.73      740.56     10.01 o 
  10   3  15       17.97       24.33      2.81 o 
   0   4  15      107.47      103.60      4.84 o 
   1   4  15      559.89      530.83      5.37 o 
   2   4  15       30.78       27.17      1.99 o 
   3   4  15      318.96      314.73      2.70 o 
   4   4  15      324.77      326.60      4.16 o 
   5   4  15      137.29      156.03      2.49 o 
   6   4  15        9.00       10.42      2.11 o 
   7   4  15      140.48      155.38      2.55 o 
   8   4  15        1.53        4.65      2.44 o 
   9   4  15       18.40       22.81      2.62 o 
  10   4  15      157.62      139.48     15.89 o 
   1   5  15       10.33       14.70      1.94 o 
   2   5  15      185.23      197.21      2.35 o 
   3   5  15      198.54      192.45      2.40 o 
   4   5  15      571.65      590.05      5.59 o 
   5   5  15       74.66       79.85      2.33 o 
   6   5  15       24.17       26.51      2.18 o 
   7   5  15       77.86       93.06      2.44 o 
   8   5  15      192.45      188.95      4.29 o 
   9   5  15      347.60      355.59      5.94 o 
   0   6  15      162.08      171.08      4.63 o 
   1   6  15      142.06      150.30      2.24 o 
   2   6  15       93.64      100.01      2.21 o 
   3   6  15        1.81        9.36      2.02 o 
   4   6  15      155.38      180.12      2.54 o 
   5   6  15      253.71      264.73      3.19 o 
   6   6  15      490.04      505.19      6.43 o 
   7   6  15       63.48       63.07      2.39 o 
   8   6  15      134.32      145.82      3.55 o 
   9   6  15       20.16       22.54      2.73 o 
   1   7  15       11.95       10.96      2.10 o 
   2   7  15      382.60      362.12      5.30 o 
   3   7  15       16.01       18.32      2.10 o 
   4   7  15        0.47        3.16      2.11 o 
   5   7  15       62.58       75.76      2.61 o 
   6   7  15        0.56        3.88      2.29 o 
   7   7  15        0.51        3.90      2.38 o 
   8   7  15       93.23      104.91      2.73 o 
   0   8  15      130.86      140.01      3.36 o 
   1   8  15      323.28      343.48      3.16 o 
   2   8  15       56.83       56.51      2.36 o 
   3   8  15      229.19      230.65      2.61 o 
   4   8  15        3.35        5.87      2.18 o 
   5   8  15       11.16       13.60      2.52 o 
   6   8  15      702.44      651.16      8.11 o 
   7   8  15      162.17      177.96      3.76 o 
   8   8  15       35.27       31.06      2.43 o 
   1   9  15       12.11       14.75      2.34 o 
   2   9  15      147.04      145.28      2.55 o 
   3   9  15        3.26        3.83      2.25 o 
   4   9  15       16.92       20.37      2.41 o 
   5   9  15       59.25       64.48      2.78 o 
   6   9  15       77.57       79.09      2.60 o 
   7   9  15        1.88        5.36      2.51 o 
   0  10  15      284.22      277.86      4.14 o 
   1  10  15        1.09        4.39      2.26 o 
   2  10  15        1.72        6.43      2.36 o 
   3  10  15       13.48       16.36      2.48 o 
   4  10  15       15.13       18.23      2.62 o 
   5  10  15       12.03       14.19      2.59 o 
   6  10  15        1.51       10.51      2.62 o 
   1  11  15        1.80        5.54      2.42 o 
   2  11  15        9.96       11.37      2.55 o 
   3  11  15       99.17      102.53      2.76 o 
   4  11  15      142.70      143.63      3.38 o 
   5  11  15       81.01       85.37      2.82 o 
   0  12  15       24.18       18.25      3.47 o 
   1  12  15        4.48        9.82      2.50 o 
   2  12  15       13.99       14.89      2.56 o 
   3  12  15       24.84       26.02      2.68 o 
   0   0  16     1012.84     1065.88     14.73 o 
   1   0  16       10.48       14.31      2.84 o 
   2   0  16      618.20      607.65      5.88 o 
   3   0  16       68.90       56.13      2.86 o 
   4   0  16       43.35       50.66      2.94 o 
   5   0  16       24.61       29.72      2.92 o 
   6   0  16       23.66       39.20      2.98 o 
   7   0  16       32.12       44.28      3.08 o 
   8   0  16      371.29      408.89      7.28 o 
   9   0  16        0.24        3.16      4.04 o 
   1   1  16       10.23       21.65      1.98 o 
   2   1  16      370.43      365.64      3.52 o 
   3   1  16      216.32      212.64      2.40 o 
   4   1  16      277.83      247.68      2.97 o 
   5   1  16       42.53       51.31      2.11 o 
   6   1  16       10.33       14.12      2.07 o 
   7   1  16      192.23      217.83      3.04 o 
   8   1  16      833.50      843.67      8.27 o 
   9   1  16        6.03       14.04      2.91 o 
   0   2  16      416.74      412.31      3.95 o 
   1   2  16      124.72      127.47      2.19 o 
   2   2  16       15.67       23.67      2.02 o 
   3   2  16        2.56        7.16      2.01 o 
   4   2  16       79.52       85.53      2.31 o 
   5   2  16       81.58       99.66      2.19 o 
   6   2  16      204.66      212.01      3.09 o 
   7   2  16        9.37        9.21      2.18 o 
   8   2  16      108.79      106.20      2.76 o 
   9   2  16      175.64      171.24      4.17 o 
   1   3  16      142.82      130.83      2.28 o 
   2   3  16       26.77       28.52      2.07 o 
   3   3  16        8.32       16.95      2.03 o 
   4   3  16      143.25      140.12      2.39 o 
   5   3  16        2.88        4.38      2.02 o 
   6   3  16      180.85      208.13      3.01 o 
   7   3  16       34.58       41.59      2.24 o 
   8   3  16        2.81        4.83      2.50 o 
   9   3  16      267.52      283.83      7.81 o 
   0   4  16      334.79      331.90      5.30 o 
   1   4  16       35.10       38.91      2.03 o 
   2   4  16      243.35      248.10      2.52 o 
   3   4  16        0.51        4.64      2.04 o 
   4   4  16       78.03       92.85      2.37 o 
   5   4  16      101.72       95.62      2.46 o 
   6   4  16        8.46       12.52      2.27 o 
   7   4  16       38.80       41.71      2.36 o 
   8   4  16      161.25      168.41      3.96 o 
   1   5  16        6.78        6.30      2.04 o 
   2   5  16       20.81       20.87      2.13 o 
   3   5  16       76.48       83.97      2.26 o 
   4   5  16       28.51       32.69      2.24 o 
   5   5  16       41.01       61.34      2.50 o 
   6   5  16       48.28       57.32      2.45 o 
   7   5  16       39.47       30.37      2.33 o 
   8   5  16        5.59       11.04      2.46 o 
   0   6  16      134.09      148.05      3.37 o 
   1   6  16       76.23       78.03      2.17 o 
   2   6  16        8.10       11.42      2.07 o 
   3   6  16        6.98       11.91      2.12 o 
   4   6  16       41.84       41.00      2.34 o 
   5   6  16       19.22       28.18      2.52 o 
   6   6  16       28.26       24.65      2.47 o 
   7   6  16       61.42       55.97      2.65 o 
   8   6  16       34.03       42.46      2.57 o 
   1   7  16       37.35       40.96      2.17 o 
   2   7  16       47.66       51.77      2.31 o 
   3   7  16       13.47       16.16      2.18 o 
   4   7  16      175.48      190.90      2.88 o 
   5   7  16        4.04        6.62      2.52 o 
   6   7  16      312.83      356.50      7.08 o 
   7   7  16      144.92      136.12      3.68 o 
   0   8  16       22.73       32.67      3.25 o 
   1   8  16       26.31       24.56      2.29 o 
   2   8  16       34.29       39.78      2.39 o 
   3   8  16        0.38        4.85      2.26 o 
   4   8  16       32.27       35.30      2.46 o 
   5   8  16       35.83       42.29      2.71 o 
   6   8  16       28.99       29.46      2.73 o 
   1   9  16        0.82        6.70      2.31 o 
   2   9  16      176.52      176.82      2.93 o 
   3   9  16       72.48       83.60      2.55 o 
   4   9  16       79.97       88.91      2.71 o 
   5   9  16       25.11       32.46      2.90 o 
   6   9  16       39.58       29.08      3.55 o 
   0  10  16       84.43       89.90      3.91 o 
   1  10  16        4.51       10.77      2.46 o 
   2  10  16      180.03      183.98      3.67 o 
   3  10  16        0.01        2.29      2.49 o 
   4  10  16      148.56      158.54      3.50 o 
   1  11  16       13.40       18.03      2.61 o 
   2  11  16       17.40       22.00      2.66 o 
   3  11  16       11.88       11.39      3.95 o 
   1   1  17       56.59       69.28      2.19 o 
   2   1  17        0.03        6.82      2.06 o 
   3   1  17       52.34       64.41      2.22 o 
   4   1  17       73.92       72.12      2.25 o 
   5   1  17      134.94      144.23      3.11 o 
   6   1  17      320.70      331.61      6.70 o 
   7   1  17       55.25       59.81      2.48 o 
   8   1  17       34.42       38.31      2.59 o 
   0   2  17      160.20      156.65      3.92 o 
   1   2  17      111.08      114.76      2.33 o 
   2   2  17       93.70      101.97      2.30 o 
   3   2  17      102.54      103.63      2.31 o 
   4   2  17       82.03       86.82      2.32 o 
   5   2  17      222.79      252.92      3.76 o 
   6   2  17       56.83       53.72      2.44 o 
   7   2  17        1.46        9.23      2.43 o 
   8   2  17      427.14      421.92      7.75 o 
   1   3  17        2.17        7.69      2.14 o 
   2   3  17       60.39       73.67      2.29 o 
   3   3  17      115.54      129.33      2.44 o 
   4   3  17       53.90       48.11      2.24 o 
   5   3  17       30.35       27.85      2.30 o 
   6   3  17       38.98       47.41      2.54 o 
   7   3  17       95.32      113.01      3.57 o 
   0   4  17      166.47      172.99      3.48 o 
   1   4  17      444.94      488.80      3.88 o 
   2   4  17       19.57       25.37      2.10 o 
   3   4  17       94.00       99.44      2.54 o 
   4   4  17      195.83      194.96      3.29 o 
   5   4  17        9.88       12.91      2.32 o 
   6   4  17       12.50       12.51      2.54 o 
   7   4  17        0.49        7.36      2.54 o 
   1   5  17      237.08      262.06      3.19 o 
   2   5  17       11.48       19.85      2.21 o 
   3   5  17      188.35      184.09      2.61 o 
   4   5  17       20.63       26.64      2.34 o 
   5   5  17       55.79       56.92      2.51 o 
   6   5  17      465.02      454.27      8.80 o 
   7   5  17       94.56       93.89      2.75 o 
   0   6  17      172.51      187.00      3.70 o 
   1   6  17      122.34      124.70      2.50 o 
   2   6  17       17.75       19.61      2.23 o 
   3   6  17       35.62       50.15      2.45 o 
   4   6  17      122.65      125.78      2.70 o 
   5   6  17      147.71      156.45      3.85 o 
   6   6  17       41.62       51.44      2.75 o 
   1   7  17       44.61       58.53      2.42 o 
   2   7  17      137.52      140.31      2.63 o 
   3   7  17      185.87      179.33      2.86 o 
   4   7  17       13.69       16.44      2.65 o 
   5   7  17        5.28        6.86      2.73 o 
   6   7  17        0.00       -0.46      4.47 o 
   0   8  17      175.12      170.33      3.92 o 
   1   8  17      234.71      224.06      3.21 o 
   2   8  17       12.35       14.83      2.39 o 
   3   8  17      105.53      110.79      2.80 o 
   4   8  17      195.94      185.75      3.07 o 
   5   8  17        0.93        4.27      3.11 o 
   1   9  17       29.00       26.61      2.59 o 
   2   9  17        5.39        8.90      2.52 o 
   3   9  17      158.34      164.65      3.82 o 
   4   9  17       39.44       43.16      9.05 o 
   0  10  17        9.89       15.38      3.64 o 
   1  10  17        3.76        5.15      2.95 o 
   0   0  18       97.64       97.44      5.38 o 
   1   0  18      857.66      888.15     15.88 o 
   2   0  18      941.64      965.94     14.00 o 
   3   0  18      100.39       82.18      3.39 o 
   4   0  18       26.13       40.02      3.42 o 
   5   0  18      714.61      724.97      8.78 o 
   6   0  18       77.38       71.36      3.65 o 
   1   1  18       89.53      100.71      2.50 o 
   2   1  18      513.35      532.85      5.54 o 
   3   1  18       12.95       24.92      2.30 o 
   4   1  18        8.33       12.25      2.32 o 
   5   1  18       90.10       84.54      2.65 o 
   6   1  18       40.99       44.85      2.70 o 
   0   2  18      195.55      199.00      3.76 o 
   1   2  18        0.09        4.97      2.21 o 
   2   2  18        6.63       11.15      2.29 o 
   3   2  18       61.07       72.98      2.64 o 
   4   2  18      487.92      505.26      4.91 o 
   5   2  18      145.97      139.73      4.02 o 
   6   2  18      115.65      118.10      3.41 o 
   1   3  18      160.74      162.62      2.55 o 
   2   3  18       98.14       96.74      2.47 o 
   3   3  18      271.33      285.86      4.45 o 
   4   3  18      659.39      655.94      7.64 o 
   5   3  18       11.92       18.71      2.71 o 
   6   3  18        0.68        7.28      2.66 o 
   0   4  18     1110.38     1081.46     12.07 o 
   1   4  18      114.23      115.43      2.52 o 
   2   4  18       77.09       86.28      2.53 o 
   3   4  18       21.78       18.65      2.45 o 
   4   4  18       23.50       34.91      2.48 o 
   5   4  18       28.73       39.24      2.71 o 
   6   4  18        2.21       10.74      5.51 o 
   1   5  18       62.81       57.71      2.33 o 
   2   5  18       74.52       73.68      2.55 o 
   3   5  18        5.44        7.81      2.40 o 
   4   5  18       79.91       75.05      2.66 o 
   5   5  18        9.44       17.06      2.90 o 
   0   6  18      103.63      109.17      3.70 o 
   1   6  18       37.46       44.13      2.42 o 
   2   6  18        4.38        5.02      2.35 o 
   3   6  18       21.71       27.39      2.59 o 
   4   6  18      233.91      251.46      4.94 o 
   1   7  18        0.02        7.21      2.42 o 
   2   7  18      195.21      174.91      2.94 o 
   3   7  18        7.87       14.76      2.50 o 
   0   8  18       86.27       83.57      4.02 o 
   1   8  18      222.18      261.95      5.00 o 
   2   8  18      146.24      145.64      9.62 o 
   1   1  19        0.35        7.49      2.32 o 
   2   1  19        2.29        7.26      2.38 o 
   3   1  19      284.54      290.92      5.69 o 
   4   1  19       56.30       55.83      2.66 o 
   0   2  19      733.98      776.93     16.24 o 
   1   2  19       44.52       60.36      2.53 o 
   2   2  19      121.74      150.69      2.95 o 
   3   2  19       57.57       63.67      2.60 o 
   4   2  19      113.49       96.36      3.23 o 
   1   3  19      145.14      159.54      3.42 o 
   2   3  19       89.20       91.10      2.76 o 
   3   3  19        4.56        6.40      2.56 o 
   4   3  19       15.28       11.95      2.89 o 
   0   4  19      694.70      738.47     10.87 o 
   1   4  19      226.55      241.39      4.81 o 
   2   4  19      109.50      108.70      2.74 o 
   3   4  19        8.50       18.54      2.57 o 
   1   5  19        0.39        3.91      2.51 o 
   2   5  19       20.21       14.73      2.55 o 
   0   6  19      142.14      130.67     12.00 o 
                                                 
